# Supplementary material for: N-Diphenyl­phosphanyl-N-{[diphen­yl(2-pyridyl­imino)-λ5-phosphan­yl]meth­yl}pyridin-2-amine
Source: Acta Crystallogr Sect E Struct Rep Online. 2011 Sep 17;67(Pt 10):o2683. doi: 10.1107/S1600536811037007 (PMC3201310; doi:10.1107/S1600536811037007)
Supplement: Supplementary file 1 [file e-67-o2683-sup1.cif]

##############################################################################
#                                                                            #
# This CIF contains the data in a paper accepted for publication in          #
# Acta Crystallographica Section E. It conforms to the requirements of       #
# Notes for Authors for Acta Crystallographica Section E, and has been       #
# peer reviewed under the auspices of the IUCr Commission on Journals.       #
#                                                                            #
# Full details of the Crystallographic Information File format               #
# are given in the paper "The Crystallographic Information File (CIF):       #
# a New Standard Archive File for Crystallography" by S. R. Hall, F. H.      #
# Allen and I. D. Brown [Acta Cryst. (1991), A47, 655-685].                  #
#                                                                            #
# The current version of the core CIF dictionary is obtainable from          #
# ftp://ftp.iucr.org/pub/cif_core.dic.                                       #
#                                                                            #
# Software is freely available for graphical display of the structure(s)     #
# in this CIF. For information consult the CIF software page                 #
# http://www.iucr.org/resources/cif/software.                                #
#                                                                            #
# This file may be used for bona fide research purposes within the           #
# scientific community so long as proper attribution is given to the journal # 
# article from which it was obtained.                                        #
#                                                                            #
##############################################################################
data_I
_audit_creation_method     SHELXL-97
_chemical_name_systematic
;
<i>N</i>-Diphenylphosphanyl-<i>N</i>-{[diphenyl(2-pyridylimino)-\l^5^-
phosphanyl]methyl}pyridin-2-amine
;
_chemical_name_common     ?
_chemical_formula_moiety     'C35 H30 N4 P2'
_chemical_formula_sum     'C35 H30 N4 P2'
_chemical_formula_iupac     'C35 H30 N4 P2'
_chemical_formula_weight     568.57
_chemical_melting_point     ?
_symmetry_cell_setting     monoclinic
_symmetry_space_group_name_H-M     'C 2/c'
loop_
    _symmetry_equiv_pos_as_xyz
    'x, y, z'
    '-x, y, -z+1/2'
    'x+1/2, y+1/2, z'
    '-x+1/2, y+1/2, -z+1/2'
    '-x, -y, -z'
    'x, -y, z-1/2'
    '-x+1/2, -y+1/2, -z'
    'x+1/2, -y+1/2, z-1/2'
_cell_length_a     22.505(7)
_cell_length_b     9.142(3)
_cell_length_c     29.606(9)
_cell_angle_alpha     90.00
_cell_angle_beta     102.877(5)
_cell_angle_gamma     90.00
_cell_volume     5938(3)
_cell_formula_units_Z     8
_cell_measurement_reflns_used     241
_cell_measurement_theta_min     2.07
_cell_measurement_theta_max     26.34
_cell_measurement_temperature     293(2)
_exptl_crystal_description     block
_exptl_crystal_colour     orange
_exptl_crystal_size_max     0.40
_exptl_crystal_size_mid     0.30
_exptl_crystal_size_min     0.20
_exptl_crystal_density_diffrn     1.272
_exptl_crystal_density_meas     ?
_exptl_crystal_density_method     'not measured'
_exptl_crystal_F_000     2384
_exptl_absorpt_coefficient_mu     0.178
_exptl_absorpt_correction_type     multi-scan
_exptl_absorpt_process_details     '(SADABS; Bruker, 2007)'
_exptl_absorpt_correction_T_min     0.753210
_exptl_absorpt_correction_T_max     1.000000
_exptl_special_details
;
;
_diffrn_ambient_temperature     293(2)
_diffrn_radiation_type     MoK\a
_diffrn_radiation_wavelength     0.71073
_diffrn_radiation_source     'fine-focus sealed tube'
_diffrn_radiation_monochromator     graphite
_diffrn_measurement_device_type     'Bruker APEXII CCD area-detector'
_diffrn_measurement_method     \w
_diffrn_detector_area_resol_mean     ?
_diffrn_reflns_number     16500
_diffrn_reflns_av_R_equivalents     0.0407
_diffrn_reflns_av_sigmaI/netI     0.0476
_diffrn_reflns_theta_min     2.07
_diffrn_reflns_theta_max     26.34
_diffrn_reflns_theta_full     26.34
_diffrn_measured_fraction_theta_max     0.997
_diffrn_measured_fraction_theta_full     0.997
_diffrn_reflns_limit_h_min     -27
_diffrn_reflns_limit_h_max     28
_diffrn_reflns_limit_k_min     -11
_diffrn_reflns_limit_k_max     9
_diffrn_reflns_limit_l_min     -36
_diffrn_reflns_limit_l_max     33
_diffrn_standards_number     ?
_diffrn_standards_interval_count     ?
_diffrn_standards_interval_time     ?
_diffrn_standards_decay_%     ?
_refine_special_details
;
 Refinement of F^2^ against ALL reflections.  The weighted R-factor wR and
 goodness of fit S are based on F^2^, conventional R-factors R are based
 on F, with F set to zero for negative F^2^. The threshold expression of
 F^2^ > 2sigma(F^2^) is used only for calculating R-factors(gt) etc. and is
 not relevant to the choice of reflections for refinement.  R-factors based
 on F^2^ are statistically about twice as large as those based on F, and R-
 factors based on ALL data will be even larger.
;
_reflns_number_total     6035
_reflns_number_gt     4510
_reflns_threshold_expression     I>2sigma(I)
_refine_ls_structure_factor_coef     Fsqd
_refine_ls_matrix_type     full
_refine_ls_R_factor_all     0.0868
_refine_ls_R_factor_gt     0.0596
_refine_ls_wR_factor_gt     0.1173
_refine_ls_wR_factor_ref     0.1261
_refine_ls_goodness_of_fit_ref     1.149
_refine_ls_restrained_S_all     1.149
_refine_ls_number_reflns     6035
_refine_ls_number_parameters     370
_refine_ls_number_restraints     0
_refine_ls_hydrogen_treatment     constr
_refine_ls_weighting_scheme     calc
_refine_ls_weighting_details
         'calc w=1/[\s^2^(Fo^2^)+(0.0394P)^2^+6.1976P] where P=(Fo^2^+2Fc^2^)/3'
_atom_sites_solution_hydrogens     geom
_atom_sites_solution_primary     direct
_atom_sites_solution_secondary     difmap
_refine_ls_shift/su_max     0.000
_refine_ls_shift/su_mean     0.000
_refine_diff_density_max     0.388
_refine_diff_density_min     -0.284
_refine_ls_extinction_method     none
_refine_ls_extinction_coef     ?
loop_
    _atom_type_symbol
    _atom_type_description
    _atom_type_scat_dispersion_real
    _atom_type_scat_dispersion_imag
    _atom_type_scat_source
    'C' 'C' 0.0033 0.0016
                         'International Tables Vol C Tables 4.2.6.8 and 6.1.1.4'
    'H' 'H' 0.0000 0.0000
                         'International Tables Vol C Tables 4.2.6.8 and 6.1.1.4'
    'N' 'N' 0.0061 0.0033
                         'International Tables Vol C Tables 4.2.6.8 and 6.1.1.4'
    'P' 'P' 0.1023 0.0942
                         'International Tables Vol C Tables 4.2.6.8 and 6.1.1.4'
_computing_data_collection     '<i>APEX2</i> (Bruker, 2007)'
_computing_cell_refinement     '<i>APEX2</i> and <i>SAINT</i> (Bruker, 2007)'
_computing_data_reduction     '<i>SAINT</i> (Bruker, 2007)'
_computing_structure_solution     'SHELXS97 (Sheldrick, 2008)'
_computing_structure_refinement     'SHELXL97 (Sheldrick, 2008)'
_computing_molecular_graphics     '<i>SHELXTL</i> (Sheldrick, 2008)'
_computing_publication_material
;
<i>SHELXTL</i> (Sheldrick, 2008) and <i>PLATON</i> (Spek, 2009)
;
loop_
    _atom_site_type_symbol
    _atom_site_label
    _atom_site_fract_x
    _atom_site_fract_y
    _atom_site_fract_z
    _atom_site_U_iso_or_equiv
    _atom_site_adp_type
    _atom_site_calc_flag
    _atom_site_refinement_flags
    _atom_site_occupancy
    _atom_site_symmetry_multiplicity
    _atom_site_disorder_assembly
    _atom_site_disorder_group
    P P1 -0.01563(3) 0.63607(8) 0.14930(2) 0.03712(18) Uani d . 1 1 . .
    P P2 0.16356(3) 0.73616(7) 0.14753(2) 0.02853(16) Uani d . 1 1 . .
    N N1 0.05842(8) 0.5832(2) 0.15430(7) 0.0323(5) Uani d . 1 1 . .
    N N2 0.11485(10) 0.3691(3) 0.17411(7) 0.0408(5) Uani d . 1 1 . .
    N N3 0.15628(10) 0.9082(2) 0.13974(7) 0.0357(5) Uani d . 1 1 . .
    N N4 0.14031(12) 0.8766(3) 0.05916(7) 0.0501(6) Uani d . 1 1 . .
    C C1 0.08083(10) 0.4717(3) 0.18710(8) 0.0320(6) Uani d . 1 1 . .
    C C2 0.06822(12) 0.4749(3) 0.23102(9) 0.0411(6) Uani d . 1 1 . .
    H H2 0.0448 0.5498 0.2393 0.049 Uiso calc R 1 1 . .
    C C3 0.09084(13) 0.3661(4) 0.26186(10) 0.0487(7) Uani d . 1 1 . .
    H H3 0.0828 0.3661 0.2914 0.058 Uiso calc R 1 1 . .
    C C4 0.12536(14) 0.2572(4) 0.24880(10) 0.0550(8) Uani d . 1 1 . .
    H H4 0.1410 0.1817 0.2690 0.066 Uiso calc R 1 1 . .
    C C5 0.13608(14) 0.2634(4) 0.20499(10) 0.0548(8) Uani d . 1 1 . .
    H H5 0.1595 0.1896 0.1961 0.066 Uiso calc R 1 1 . .
    C C6 0.09627(10) 0.6230(3) 0.12172(8) 0.0320(6) Uani d . 1 1 . .
    H H6A 0.0713 0.6761 0.0960 0.038 Uiso calc R 1 1 . .
    H H6B 0.1101 0.5341 0.1094 0.038 Uiso calc R 1 1 . .
    C C7 -0.01288(12) 0.8317(3) 0.13863(11) 0.0451(7) Uani d . 1 1 . .
    C C8 -0.01064(15) 0.9233(4) 0.17666(13) 0.0719(11) Uani d . 1 1 . .
    H H8 -0.0121 0.8834 0.2053 0.086 Uiso calc R 1 1 . .
    C C9 -0.0062(2) 1.0736(5) 0.1719(2) 0.110(2) Uani d . 1 1 . .
    H H9 -0.0043 1.1339 0.1975 0.132 Uiso calc R 1 1 . .
    C C10 -0.00475(19) 1.1337(5) 0.1302(2) 0.113(2) Uani d . 1 1 . .
    H H10 -0.0017 1.2345 0.1273 0.135 Uiso calc R 1 1 . .
    C C11 -0.00772(16) 1.0462(5) 0.09285(19) 0.0899(14) Uani d . 1 1 . .
    H H11 -0.0070 1.0877 0.0643 0.108 Uiso calc R 1 1 . .
    C C12 -0.01182(13) 0.8961(4) 0.09660(13) 0.0601(9) Uani d . 1 1 . .
    H H12 -0.0139 0.8377 0.0706 0.072 Uiso calc R 1 1 . .
    C C13 -0.05681(12) 0.5681(3) 0.09276(9) 0.0415(6) Uani d . 1 1 . .
    C C14 -0.03331(15) 0.4781(4) 0.06367(11) 0.0565(8) Uani d . 1 1 . .
    H H14 0.0080 0.4557 0.0708 0.068 Uiso calc R 1 1 . .
    C C15 -0.07070(19) 0.4202(4) 0.02363(12) 0.0731(11) Uani d . 1 1 . .
    H H15 -0.0541 0.3603 0.0042 0.088 Uiso calc R 1 1 . .
    C C16 -0.1314(2) 0.4510(5) 0.01285(13) 0.0787(12) Uani d . 1 1 . .
    H H16 -0.1563 0.4120 -0.0138 0.094 Uiso calc R 1 1 . .
    C C17 -0.15543(17) 0.5391(5) 0.04118(15) 0.0806(12) Uani d . 1 1 . .
    H H17 -0.1969 0.5602 0.0338 0.097 Uiso calc R 1 1 . .
    C C18 -0.11885(14) 0.5978(4) 0.08082(12) 0.0607(9) Uani d . 1 1 . .
    H H18 -0.1360 0.6581 0.0998 0.073 Uiso calc R 1 1 . .
    C C19 0.17852(10) 0.7135(3) 0.20950(8) 0.0297(5) Uani d . 1 1 . .
    C C20 0.21447(11) 0.6004(3) 0.23177(8) 0.0373(6) Uani d . 1 1 . .
    H H20 0.2324 0.5353 0.2147 0.045 Uiso calc R 1 1 . .
    C C21 0.22379(12) 0.5835(4) 0.27910(9) 0.0472(7) Uani d . 1 1 . .
    H H21 0.2477 0.5070 0.2939 0.057 Uiso calc R 1 1 . .
    C C22 0.19752(14) 0.6807(4) 0.30441(9) 0.0545(8) Uani d . 1 1 . .
    H H22 0.2040 0.6698 0.3364 0.065 Uiso calc R 1 1 . .
    C C23 0.16185(14) 0.7935(4) 0.28284(10) 0.0534(8) Uani d . 1 1 . .
    H H23 0.1442 0.8584 0.3002 0.064 Uiso calc R 1 1 . .
    C C24 0.15210(12) 0.8109(3) 0.23526(9) 0.0403(6) Uani d . 1 1 . .
    H H24 0.1280 0.8874 0.2207 0.048 Uiso calc R 1 1 . .
    C C25 0.22768(11) 0.6569(3) 0.12830(8) 0.0323(6) Uani d . 1 1 . .
    C C26 0.23091(12) 0.5109(3) 0.11729(9) 0.0423(7) Uani d . 1 1 . .
    H H26 0.1993 0.4478 0.1195 0.051 Uiso calc R 1 1 . .
    C C27 0.28149(14) 0.4588(4) 0.10292(10) 0.0559(8) Uani d . 1 1 . .
    H H27 0.2831 0.3611 0.0945 0.067 Uiso calc R 1 1 . .
    C C28 0.32934(14) 0.5506(4) 0.10102(11) 0.0604(9) Uani d . 1 1 . .
    H H28 0.3637 0.5143 0.0923 0.072 Uiso calc R 1 1 . .
    C C29 0.32629(14) 0.6950(5) 0.11197(12) 0.0644(10) Uani d . 1 1 . .
    H H29 0.3586 0.7570 0.1105 0.077 Uiso calc R 1 1 . .
    C C30 0.27536(12) 0.7498(4) 0.12529(10) 0.0498(7) Uani d . 1 1 . .
    H H30 0.2732 0.8487 0.1322 0.060 Uiso calc R 1 1 . .
    C C31 0.14809(12) 0.9659(3) 0.09597(8) 0.0365(6) Uani d . 1 1 . .
    C C32 0.14870(16) 1.1179(3) 0.09068(10) 0.0561(8) Uani d . 1 1 . .
    H H32 0.1532 1.1783 0.1165 0.067 Uiso calc R 1 1 . .
    C C33 0.14268(19) 1.1772(4) 0.04781(11) 0.0737(11) Uani d . 1 1 . .
    H H33 0.1427 1.2782 0.0440 0.088 Uiso calc R 1 1 . .
    C C34 0.1366(2) 1.0861(4) 0.01011(11) 0.0878(14) Uani d . 1 1 . .
    H H34 0.1333 1.1235 -0.0196 0.105 Uiso calc R 1 1 . .
    C C35 0.1355(2) 0.9390(4) 0.01768(10) 0.0770(12) Uani d . 1 1 . .
    H H35 0.1310 0.8776 -0.0079 0.092 Uiso calc R 1 1 . .
loop_
    _atom_site_aniso_label
    _atom_site_aniso_U_11
    _atom_site_aniso_U_22
    _atom_site_aniso_U_33
    _atom_site_aniso_U_12
    _atom_site_aniso_U_13
    _atom_site_aniso_U_23
    P1 0.0288(3) 0.0405(4) 0.0426(4) 0.0037(3) 0.0091(3) 0.0017(3)
    P2 0.0308(3) 0.0285(4) 0.0267(3) 0.0002(3) 0.0074(2) 0.0001(3)
    N1 0.0263(10) 0.0357(13) 0.0360(11) 0.0026(9) 0.0094(8) 0.0051(9)
    N2 0.0424(12) 0.0394(14) 0.0400(12) 0.0099(11) 0.0078(10) -0.0005(10)
    N3 0.0459(12) 0.0303(12) 0.0310(11) 0.0001(10) 0.0089(9) -0.0006(9)
    N4 0.0818(18) 0.0345(14) 0.0315(12) -0.0078(13) 0.0071(11) -0.0018(10)
    C1 0.0263(12) 0.0317(14) 0.0379(14) -0.0039(11) 0.0066(10) -0.0003(11)
    C2 0.0362(14) 0.0461(18) 0.0442(15) 0.0032(13) 0.0159(12) 0.0044(13)
    C3 0.0500(17) 0.056(2) 0.0418(16) -0.0007(15) 0.0136(13) 0.0111(14)
    C4 0.0609(19) 0.0467(19) 0.0528(18) 0.0083(16) 0.0030(15) 0.0159(15)
    C5 0.0578(18) 0.048(2) 0.0556(18) 0.0198(16) 0.0067(14) 0.0010(15)
    C6 0.0301(12) 0.0380(15) 0.0281(12) -0.0013(11) 0.0070(10) 0.0008(11)
    C7 0.0306(14) 0.0343(16) 0.0661(19) 0.0075(12) 0.0013(13) -0.0053(14)
    C8 0.058(2) 0.062(2) 0.082(2) 0.0150(18) -0.0128(18) -0.029(2)
    C9 0.079(3) 0.064(3) 0.156(5) 0.021(2) -0.042(3) -0.051(3)
    C10 0.066(3) 0.038(2) 0.201(6) -0.006(2) -0.038(3) 0.002(3)
    C11 0.048(2) 0.055(3) 0.157(4) 0.0017(19) 0.003(2) 0.035(3)
    C12 0.0427(17) 0.046(2) 0.090(3) 0.0077(14) 0.0112(16) 0.0131(18)
    C13 0.0417(15) 0.0305(15) 0.0494(16) -0.0043(12) 0.0041(12) 0.0082(13)
    C14 0.0552(18) 0.050(2) 0.063(2) -0.0137(16) 0.0117(15) -0.0091(16)
    C15 0.099(3) 0.059(2) 0.060(2) -0.030(2) 0.014(2) -0.0107(18)
    C16 0.095(3) 0.061(3) 0.062(2) -0.032(2) -0.020(2) 0.013(2)
    C17 0.059(2) 0.070(3) 0.093(3) -0.007(2) -0.026(2) 0.014(2)
    C18 0.0442(17) 0.054(2) 0.076(2) 0.0047(15) -0.0049(15) 0.0022(17)
    C19 0.0283(12) 0.0321(14) 0.0286(12) -0.0041(10) 0.0059(9) -0.0005(10)
    C20 0.0334(13) 0.0443(17) 0.0342(14) 0.0005(12) 0.0073(11) 0.0013(12)
    C21 0.0410(15) 0.057(2) 0.0401(15) -0.0001(14) 0.0013(12) 0.0097(14)
    C22 0.0610(19) 0.073(2) 0.0270(14) -0.0051(18) 0.0056(13) 0.0026(15)
    C23 0.0640(19) 0.061(2) 0.0374(16) 0.0020(17) 0.0171(14) -0.0099(15)
    C24 0.0469(15) 0.0382(16) 0.0357(14) 0.0028(13) 0.0088(12) -0.0018(12)
    C25 0.0311(12) 0.0385(16) 0.0284(12) 0.0005(11) 0.0085(10) 0.0032(11)
    C26 0.0397(14) 0.0426(18) 0.0480(16) 0.0052(13) 0.0167(12) 0.0013(13)
    C27 0.0609(19) 0.053(2) 0.0583(19) 0.0199(17) 0.0230(15) 0.0017(15)
    C28 0.0475(18) 0.085(3) 0.0563(19) 0.0178(18) 0.0281(15) 0.0078(18)
    C29 0.0432(17) 0.084(3) 0.073(2) -0.0059(17) 0.0275(16) 0.005(2)
    C30 0.0432(15) 0.0495(19) 0.0613(19) -0.0042(14) 0.0211(14) -0.0022(15)
    C31 0.0419(14) 0.0353(16) 0.0309(13) -0.0026(12) 0.0050(11) -0.0006(11)
    C32 0.097(2) 0.0338(17) 0.0373(16) -0.0079(17) 0.0133(16) -0.0033(13)
    C33 0.133(3) 0.0322(18) 0.051(2) -0.006(2) 0.010(2) 0.0100(15)
    C34 0.167(4) 0.055(2) 0.0338(18) -0.021(3) 0.006(2) 0.0096(16)
    C35 0.146(4) 0.049(2) 0.0304(16) -0.021(2) 0.0057(18) -0.0011(15)
_geom_special_details
;
 All esds (except the esd in the dihedral angle between two l.s. planes)
 are estimated using the full covariance matrix.  The cell esds are taken
 into account individually in the estimation of esds in distances, angles
 and torsion angles; correlations between esds in cell parameters are only
 used when they are defined by crystal symmetry.  An approximate (isotropic)
 treatment of cell esds is used for estimating esds involving l.s. planes.
;
loop_
    _geom_bond_atom_site_label_1
    _geom_bond_atom_site_label_2
    _geom_bond_site_symmetry_2
    _geom_bond_distance
    _geom_bond_publ_flag
    P1 N1 . 1.710(2) ?
    P1 C7 . 1.820(3) ?
    P1 C13 . 1.832(3) ?
    P2 N3 . 1.593(2) ?
    P2 C19 . 1.802(2) ?
    P2 C25 . 1.816(2) ?
    P2 C6 . 1.853(2) ?
    N1 C1 . 1.421(3) ?
    N1 C6 . 1.468(3) ?
    N2 C1 . 1.321(3) ?
    N2 C5 . 1.343(4) ?
    N3 C31 . 1.373(3) ?
    N4 C35 . 1.336(4) ?
    N4 C31 . 1.342(3) ?
    C1 C2 . 1.391(3) ?
    C2 C3 . 1.369(4) ?
    C2 H2 . 0.9300 ?
    C3 C4 . 1.370(4) ?
    C3 H3 . 0.9300 ?
    C4 C5 . 1.372(4) ?
    C4 H4 . 0.9300 ?
    C5 H5 . 0.9300 ?
    C6 H6A . 0.9700 ?
    C6 H6B . 0.9700 ?
    C7 C12 . 1.382(4) ?
    C7 C8 . 1.395(4) ?
    C8 C9 . 1.388(6) ?
    C8 H8 . 0.9300 ?
    C9 C10 . 1.359(7) ?
    C9 H9 . 0.9300 ?
    C10 C11 . 1.354(7) ?
    C10 H10 . 0.9300 ?
    C11 C12 . 1.382(5) ?
    C11 H11 . 0.9300 ?
    C12 H12 . 0.9300 ?
    C13 C14 . 1.379(4) ?
    C13 C18 . 1.389(4) ?
    C14 C15 . 1.396(4) ?
    C14 H14 . 0.9300 ?
    C15 C16 . 1.362(6) ?
    C15 H15 . 0.9300 ?
    C16 C17 . 1.359(6) ?
    C16 H16 . 0.9300 ?
    C17 C18 . 1.383(5) ?
    C17 H17 . 0.9300 ?
    C18 H18 . 0.9300 ?
    C19 C20 . 1.386(3) ?
    C19 C24 . 1.389(3) ?
    C20 C21 . 1.379(4) ?
    C20 H20 . 0.9300 ?
    C21 C22 . 1.378(4) ?
    C21 H21 . 0.9300 ?
    C22 C23 . 1.374(4) ?
    C22 H22 . 0.9300 ?
    C23 C24 . 1.386(4) ?
    C23 H23 . 0.9300 ?
    C24 H24 . 0.9300 ?
    C25 C26 . 1.379(4) ?
    C25 C30 . 1.387(4) ?
    C26 C27 . 1.386(4) ?
    C26 H26 . 0.9300 ?
    C27 C28 . 1.376(5) ?
    C27 H27 . 0.9300 ?
    C28 C29 . 1.365(5) ?
    C28 H28 . 0.9300 ?
    C29 C30 . 1.386(4) ?
    C29 H29 . 0.9300 ?
    C30 H30 . 0.9300 ?
    C31 C32 . 1.399(4) ?
    C32 C33 . 1.359(4) ?
    C32 H32 . 0.9300 ?
    C33 C34 . 1.375(5) ?
    C33 H33 . 0.9300 ?
    C34 C35 . 1.364(5) ?
    C34 H34 . 0.9300 ?
    C35 H35 . 0.9300 ?
loop_
    _geom_angle_atom_site_label_1
    _geom_angle_atom_site_label_2
    _geom_angle_atom_site_label_3
    _geom_angle_site_symmetry_1
    _geom_angle_site_symmetry_3
    _geom_angle
    _geom_angle_publ_flag
    N1 P1 C7 . . 102.86(11) ?
    N1 P1 C13 . . 105.55(12) ?
    C7 P1 C13 . . 101.82(13) ?
    N3 P2 C19 . . 104.52(11) ?
    N3 P2 C25 . . 114.34(12) ?
    C19 P2 C25 . . 106.98(11) ?
    N3 P2 C6 . . 116.32(12) ?
    C19 P2 C6 . . 107.81(11) ?
    C25 P2 C6 . . 106.35(12) ?
    C1 N1 C6 . . 117.21(19) ?
    C1 N1 P1 . . 116.91(15) ?
    C6 N1 P1 . . 124.78(16) ?
    C1 N2 C5 . . 117.0(2) ?
    C31 N3 P2 . . 120.27(18) ?
    C35 N4 C31 . . 117.1(3) ?
    N2 C1 C2 . . 122.6(2) ?
    N2 C1 N1 . . 116.8(2) ?
    C2 C1 N1 . . 120.6(2) ?
    C3 C2 C1 . . 119.0(3) ?
    C3 C2 H2 . . 120.5 ?
    C1 C2 H2 . . 120.5 ?
    C2 C3 C4 . . 119.3(3) ?
    C2 C3 H3 . . 120.4 ?
    C4 C3 H3 . . 120.4 ?
    C3 C4 C5 . . 117.9(3) ?
    C3 C4 H4 . . 121.1 ?
    C5 C4 H4 . . 121.1 ?
    N2 C5 C4 . . 124.2(3) ?
    N2 C5 H5 . . 117.9 ?
    C4 C5 H5 . . 117.9 ?
    N1 C6 P2 . . 114.09(16) ?
    N1 C6 H6A . . 108.7 ?
    P2 C6 H6A . . 108.7 ?
    N1 C6 H6B . . 108.7 ?
    P2 C6 H6B . . 108.7 ?
    H6A C6 H6B . . 107.6 ?
    C12 C7 C8 . . 117.8(3) ?
    C12 C7 P1 . . 125.7(2) ?
    C8 C7 P1 . . 116.5(3) ?
    C9 C8 C7 . . 120.2(4) ?
    C9 C8 H8 . . 119.9 ?
    C7 C8 H8 . . 119.9 ?
    C10 C9 C8 . . 120.6(5) ?
    C10 C9 H9 . . 119.7 ?
    C8 C9 H9 . . 119.7 ?
    C11 C10 C9 . . 119.8(4) ?
    C11 C10 H10 . . 120.1 ?
    C9 C10 H10 . . 120.1 ?
    C10 C11 C12 . . 120.9(5) ?
    C10 C11 H11 . . 119.6 ?
    C12 C11 H11 . . 119.6 ?
    C11 C12 C7 . . 120.7(4) ?
    C11 C12 H12 . . 119.7 ?
    C7 C12 H12 . . 119.7 ?
    C14 C13 C18 . . 117.5(3) ?
    C14 C13 P1 . . 125.9(2) ?
    C18 C13 P1 . . 116.2(2) ?
    C13 C14 C15 . . 120.9(3) ?
    C13 C14 H14 . . 119.5 ?
    C15 C14 H14 . . 119.5 ?
    C16 C15 C14 . . 120.3(4) ?
    C16 C15 H15 . . 119.9 ?
    C14 C15 H15 . . 119.9 ?
    C17 C16 C15 . . 119.6(3) ?
    C17 C16 H16 . . 120.2 ?
    C15 C16 H16 . . 120.2 ?
    C16 C17 C18 . . 120.7(4) ?
    C16 C17 H17 . . 119.6 ?
    C18 C17 H17 . . 119.6 ?
    C17 C18 C13 . . 121.0(4) ?
    C17 C18 H18 . . 119.5 ?
    C13 C18 H18 . . 119.5 ?
    C20 C19 C24 . . 119.5(2) ?
    C20 C19 P2 . . 121.79(19) ?
    C24 C19 P2 . . 118.66(19) ?
    C21 C20 C19 . . 120.5(3) ?
    C21 C20 H20 . . 119.8 ?
    C19 C20 H20 . . 119.8 ?
    C22 C21 C20 . . 119.6(3) ?
    C22 C21 H21 . . 120.2 ?
    C20 C21 H21 . . 120.2 ?
    C23 C22 C21 . . 120.6(3) ?
    C23 C22 H22 . . 119.7 ?
    C21 C22 H22 . . 119.7 ?
    C22 C23 C24 . . 120.2(3) ?
    C22 C23 H23 . . 119.9 ?
    C24 C23 H23 . . 119.9 ?
    C23 C24 C19 . . 119.6(3) ?
    C23 C24 H24 . . 120.2 ?
    C19 C24 H24 . . 120.2 ?
    C26 C25 C30 . . 119.7(2) ?
    C26 C25 P2 . . 123.20(19) ?
    C30 C25 P2 . . 117.1(2) ?
    C25 C26 C27 . . 119.7(3) ?
    C25 C26 H26 . . 120.2 ?
    C27 C26 H26 . . 120.2 ?
    C28 C27 C26 . . 120.5(3) ?
    C28 C27 H27 . . 119.8 ?
    C26 C27 H27 . . 119.8 ?
    C29 C28 C27 . . 119.9(3) ?
    C29 C28 H28 . . 120.0 ?
    C27 C28 H28 . . 120.0 ?
    C28 C29 C30 . . 120.4(3) ?
    C28 C29 H29 . . 119.8 ?
    C30 C29 H29 . . 119.8 ?
    C29 C30 C25 . . 119.8(3) ?
    C29 C30 H30 . . 120.1 ?
    C25 C30 H30 . . 120.1 ?
    N4 C31 N3 . . 119.9(2) ?
    N4 C31 C32 . . 121.1(2) ?
    N3 C31 C32 . . 119.0(2) ?
    C33 C32 C31 . . 120.0(3) ?
    C33 C32 H32 . . 120.0 ?
    C31 C32 H32 . . 120.0 ?
    C32 C33 C34 . . 119.2(3) ?
    C32 C33 H33 . . 120.4 ?
    C34 C33 H33 . . 120.4 ?
    C35 C34 C33 . . 117.8(3) ?
    C35 C34 H34 . . 121.1 ?
    C33 C34 H34 . . 121.1 ?
    N4 C35 C34 . . 124.8(3) ?
    N4 C35 H35 . . 117.6 ?
    C34 C35 H35 . . 117.6 ?
loop_
    _geom_torsion_atom_site_label_1
    _geom_torsion_atom_site_label_2
    _geom_torsion_atom_site_label_3
    _geom_torsion_atom_site_label_4
    _geom_torsion_site_symmetry_1
    _geom_torsion_site_symmetry_2
    _geom_torsion_site_symmetry_3
    _geom_torsion_site_symmetry_4
    _geom_torsion
    _geom_torsion_publ_flag
    C7 P1 N1 C1 . . . . 143.92(19) ?
    C13 P1 N1 C1 . . . . -109.72(19) ?
    C7 P1 N1 C6 . . . . -48.4(2) ?
    C13 P1 N1 C6 . . . . 58.0(2) ?
    C19 P2 N3 C31 . . . . 175.99(19) ?
    C25 P2 N3 C31 . . . . 59.4(2) ?
    C6 P2 N3 C31 . . . . -65.3(2) ?
    C5 N2 C1 C2 . . . . 1.7(4) ?
    C5 N2 C1 N1 . . . . -179.9(2) ?
    C6 N1 C1 N2 . . . . -31.0(3) ?
    P1 N1 C1 N2 . . . . 137.68(19) ?
    C6 N1 C1 C2 . . . . 147.4(2) ?
    P1 N1 C1 C2 . . . . -43.9(3) ?
    N2 C1 C2 C3 . . . . -1.3(4) ?
    N1 C1 C2 C3 . . . . -179.6(2) ?
    C1 C2 C3 C4 . . . . 0.2(4) ?
    C2 C3 C4 C5 . . . . 0.5(5) ?
    C1 N2 C5 C4 . . . . -1.0(5) ?
    C3 C4 C5 N2 . . . . -0.1(5) ?
    C1 N1 C6 P2 . . . . -75.7(3) ?
    P1 N1 C6 P2 . . . . 116.67(18) ?
    N3 P2 C6 N1 . . . . -97.21(19) ?
    C19 P2 C6 N1 . . . . 19.7(2) ?
    C25 P2 C6 N1 . . . . 134.16(18) ?
    N1 P1 C7 C12 . . . . 79.6(3) ?
    C13 P1 C7 C12 . . . . -29.6(3) ?
    N1 P1 C7 C8 . . . . -99.3(2) ?
    C13 P1 C7 C8 . . . . 151.5(2) ?
    C12 C7 C8 C9 . . . . -1.3(5) ?
    P1 C7 C8 C9 . . . . 177.7(3) ?
    C7 C8 C9 C10 . . . . 0.8(6) ?
    C8 C9 C10 C11 . . . . 0.1(7) ?
    C9 C10 C11 C12 . . . . -0.5(6) ?
    C10 C11 C12 C7 . . . . -0.1(5) ?
    C8 C7 C12 C11 . . . . 1.0(4) ?
    P1 C7 C12 C11 . . . . -177.9(2) ?
    N1 P1 C13 C14 . . . . 7.1(3) ?
    C7 P1 C13 C14 . . . . 114.2(3) ?
    N1 P1 C13 C18 . . . . 179.8(2) ?
    C7 P1 C13 C18 . . . . -73.1(3) ?
    C18 C13 C14 C15 . . . . 0.4(5) ?
    P1 C13 C14 C15 . . . . 173.0(2) ?
    C13 C14 C15 C16 . . . . -0.5(5) ?
    C14 C15 C16 C17 . . . . 0.3(6) ?
    C15 C16 C17 C18 . . . . 0.0(6) ?
    C16 C17 C18 C13 . . . . -0.2(6) ?
    C14 C13 C18 C17 . . . . 0.0(5) ?
    P1 C13 C18 C17 . . . . -173.4(3) ?
    N3 P2 C19 C20 . . . . -148.8(2) ?
    C25 P2 C19 C20 . . . . -27.2(2) ?
    C6 P2 C19 C20 . . . . 86.8(2) ?
    N3 P2 C19 C24 . . . . 32.5(2) ?
    C25 P2 C19 C24 . . . . 154.1(2) ?
    C6 P2 C19 C24 . . . . -91.9(2) ?
    C24 C19 C20 C21 . . . . 0.4(4) ?
    P2 C19 C20 C21 . . . . -178.3(2) ?
    C19 C20 C21 C22 . . . . -0.5(4) ?
    C20 C21 C22 C23 . . . . 0.4(5) ?
    C21 C22 C23 C24 . . . . -0.2(5) ?
    C22 C23 C24 C19 . . . . 0.1(4) ?
    C20 C19 C24 C23 . . . . -0.2(4) ?
    P2 C19 C24 C23 . . . . 178.5(2) ?
    N3 P2 C25 C26 . . . . -157.5(2) ?
    C19 P2 C25 C26 . . . . 87.3(2) ?
    C6 P2 C25 C26 . . . . -27.7(2) ?
    N3 P2 C25 C30 . . . . 23.1(2) ?
    C19 P2 C25 C30 . . . . -92.1(2) ?
    C6 P2 C25 C30 . . . . 152.9(2) ?
    C30 C25 C26 C27 . . . . -0.6(4) ?
    P2 C25 C26 C27 . . . . -179.9(2) ?
    C25 C26 C27 C28 . . . . 2.1(4) ?
    C26 C27 C28 C29 . . . . -2.0(5) ?
    C27 C28 C29 C30 . . . . 0.4(5) ?
    C28 C29 C30 C25 . . . . 1.2(5) ?
    C26 C25 C30 C29 . . . . -1.0(4) ?
    P2 C25 C30 C29 . . . . 178.3(2) ?
    C35 N4 C31 N3 . . . . -176.9(3) ?
    C35 N4 C31 C32 . . . . 2.4(5) ?
    P2 N3 C31 N4 . . . . 6.4(3) ?
    P2 N3 C31 C32 . . . . -172.9(2) ?
    N4 C31 C32 C33 . . . . -1.4(5) ?
    N3 C31 C32 C33 . . . . 177.8(3) ?
    C31 C32 C33 C34 . . . . -0.5(6) ?
    C32 C33 C34 C35 . . . . 1.4(7) ?
    C31 N4 C35 C34 . . . . -1.5(6) ?
    C33 C34 C35 N4 . . . . -0.4(7) ?
loop_
    _geom_hbond_atom_site_label_D
    _geom_hbond_atom_site_label_H
    _geom_hbond_atom_site_label_A
    _geom_hbond_site_symmetry_A
    _geom_hbond_distance_DH
    _geom_hbond_distance_HA
    _geom_hbond_distance_DA
    _geom_hbond_angle_DHA
    _geom_hbond_publ_flag
    C32 H32 N2 1_565 0.93 2.71 3.577(3) 155.1 y
    C21 H21 N3 4_545 0.93 2.73 3.569(4) 150.2 y
    C28 H28 Cg 2_545 0.93 2.87 3.603(3) 136.4 y
data_global
_journal_date_recd_electronic     2011-08-09
_journal_date_accepted     2011-09-12
_journal_name_full     'Acta Crystallographica, Section E'
_journal_year     2011
_journal_volume     67
_journal_issue     10
_journal_page_first     o2683
_journal_page_last     o2683
_journal_paper_category     QO
_journal_coeditor_code     EZ2257
_publ_contact_author_name     'Dr. Yan Yuan'
_publ_contact_author_address
;
Key Laboratory of Ethnic Medicine Resourse Chemistry,
Yunnan University Of Nationalities,
Kunming Yunnan 650031
People's Republic China
;
_publ_contact_author_email     yuanyan9876@163.com
_publ_contact_author_fax     '+86 0871 5910017'
_publ_contact_author_phone     '+86 0871 5910017'
_publ_section_title
;\
<i>N</i>-Diphenylphosphanyl-<i>N</i>-{[diphenyl(2-pyridylimino)-\l^5^-\
phosphanyl]methyl}pyridin-2-amine
;
loop_
    _publ_author_name
    _publ_author_address
    'Xiao Peng'
;
Tianjin Kilo Pharmaceutical Sci-Tech Co. Ltd
Tianjin 300193,
People's Republic of China
;
    'Yan Yuan'
;
Key Laboratory of Ethnic Medicine Resourse Chemistry
Yunnan University of Nationalities
Kunming Yunnan 650031
People's Republic of China
and
College of Life Science and Technology,
Kunming University,
Kunming Yunnan 650214,
People's Republic of China
;
    'Xue Chen'
;
College of Life Science and Technology,
Kunming University,
Kunming Yunnan 650214,
People's Republic of China
;
