# Supplementary material for: N-Diphenyl­phosphanyl-N-{[diphen­yl(2-pyridyl­imino)-λ5-phosphan­yl]meth­yl}pyridin-2-amine
Source: Acta Crystallogr Sect E Struct Rep Online. 2011 Sep 17;67(Pt 10):o2683. doi: 10.1107/S1600536811037007 (PMC3201310; doi:10.1107/S1600536811037007)
Supplement: Supplementary file 2 [file e-67-o2683-Isup2.hkl]

# 
# h,k,l, Fc-squared, Fo-squared, sigma(Fo-squared) and status flag 
# 
data_I
_shelx_title ' 040323B in C2/c' 
_shelx_refln_list_code          4 
_shelx_F_calc_maximum      454.38 
_exptl_crystal_F_000      2384.00 
_reflns_d_resolution_high  0.8010 
 
loop_ 
 _symmetry_equiv_pos_as_xyz 
 'x, y, z' 
 '-x, y, -z+1/2' 
 'x+1/2, y+1/2, z' 
 '-x+1/2, y+1/2, -z+1/2' 
 '-x, -y, -z' 
 'x, -y, z-1/2' 
 '-x+1/2, -y+1/2, -z' 
 'x+1/2, -y+1/2, z-1/2' 
 
_cell_length_a    22.5052 
_cell_length_b     9.1420 
_cell_length_c    29.6062 
_cell_angle_alpha  90.000 
_cell_angle_beta  102.877 
_cell_angle_gamma  90.000 
 
_shelx_F_squared_multiplier     1.000 
 
loop_ 
 _refln_index_h 
 _refln_index_k 
 _refln_index_l 
 _refln_F_squared_calc 
 _refln_F_squared_meas 
 _refln_F_squared_sigma 
 _refln_observed_status 
   4   0   0    29307.23    29036.74    539.39 o 
   6   0   0   204985.63   194836.91   3539.14 o 
   8   0   0    59334.15    60422.98    744.64 o 
  10   0   0     4861.30     4769.86     98.05 o 
  12   0   0    18606.92    19187.46    227.99 o 
  14   0   0    25517.17    26918.73    309.57 o 
  16   0   0     2173.71     2104.84     70.90 o 
  18   0   0     9468.73     9233.03    209.10 o 
  20   0   0     1450.16     1541.85     81.70 o 
  22   0   0      395.89      463.05     85.34 o 
  24   0   0      185.60      292.58     85.74 o 
  26   0   0      257.90      286.18     91.33 o 
   1   1   0     8601.21     6771.26    104.86 o 
   3   1   0     3568.02     3607.09     82.06 o 
   5   1   0    39299.05    42593.63    542.11 o 
   7   1   0   187194.19   194567.05   3140.74 o 
   9   1   0      172.94      114.19     18.84 o 
  11   1   0     2710.26     3457.73     90.23 o 
  13   1   0     2702.76     3041.78     59.24 o 
  15   1   0      939.71      980.55     48.41 o 
  17   1   0      390.72      370.25     38.44 o 
  19   1   0     1055.13     1264.87     48.09 o 
  21   1   0      910.65     1011.93     51.44 o 
  23   1   0      291.85      364.49     63.24 o 
  25   1   0      211.31      252.29     91.63 o 
  27   1   0      162.76      184.29     73.84 o 
   0   2   0    17643.87    17505.22    359.13 o 
   2   2   0    37142.84    37417.26    393.49 o 
   4   2   0    17497.74    18057.21    555.08 o 
   6   2   0    27255.09    28849.98    906.37 o 
   8   2   0      234.75      189.84     27.14 o 
  10   2   0       57.49       21.77     25.81 o 
  12   2   0     1585.39     1436.14     36.81 o 
  14   2   0     4513.03     4691.71     94.81 o 
  16   2   0      776.51      681.70     41.83 o 
  18   2   0      521.42      522.24     41.85 o 
  20   2   0      192.36      190.01     33.75 o 
  22   2   0      152.64      159.90     40.64 o 
  24   2   0      335.62      341.80     65.55 o 
  26   2   0      157.93      271.77     61.97 o 
   1   3   0     1957.47     2118.51     77.02 o 
   3   3   0       51.68       47.01     51.19 o 
   5   3   0      901.29      891.60     41.48 o 
   7   3   0     4417.21     4521.01    158.94 o 
   9   3   0    10883.94    11951.75    278.57 o 
  11   3   0     3183.93     3258.89     96.79 o 
  13   3   0     2169.90     2312.34     70.22 o 
  15   3   0      291.32      267.41     46.68 o 
  17   3   0       92.96       68.69     34.79 o 
  19   3   0       65.75      133.47     45.11 o 
  21   3   0       90.30       72.69     40.80 o 
  23   3   0        0.03      -45.10     45.55 o 
  25   3   0      451.47      473.21     67.04 o 
   0   4   0    12046.45    12655.27    316.56 o 
   2   4   0    30640.69    30183.64    479.24 o 
   4   4   0     4861.11     4200.87    164.28 o 
   6   4   0       12.97       56.72     35.79 o 
   8   4   0    14942.07    15058.49    478.53 o 
  10   4   0    13845.94    13361.63    375.69 o 
  12   4   0      488.38      498.12     48.72 o 
  14   4   0     1114.68     1221.16     64.13 o 
  16   4   0      583.11      536.57     55.84 o 
  18   4   0      103.64      225.59     45.41 o 
  20   4   0      648.06      649.19     62.45 o 
  22   4   0        7.79      -27.27     49.30 o 
  24   4   0     1302.81     1279.70    136.50 o 
   1   5   0       68.47      455.76    303.07 o 
   3   5   0      644.33     1133.96    177.27 o 
   5   5   0     2351.65     2274.26    113.61 o 
   7   5   0     4633.64     5191.76    112.53 o 
   9   5   0      784.50     1294.08    231.44 o 
  11   5   0      116.25       39.53     47.47 o 
  13   5   0     1417.21     1403.29     72.10 o 
  15   5   0        4.79      139.61     70.83 o 
  17   5   0       11.22       33.64     43.54 o 
  19   5   0      307.47      473.99     54.45 o 
  21   5   0      219.20      217.87     57.83 o 
  23   5   0       38.34        6.44     58.23 o 
   0   6   0     9042.15     8922.08    290.98 o 
   2   6   0      310.07      255.89     69.83 o 
   4   6   0     4414.02     4132.17    152.88 o 
   6   6   0     1392.94     1350.00     96.92 o 
   8   6   0       74.07      119.47     67.39 o 
  10   6   0     2230.50     2180.84     94.76 o 
  12   6   0        2.39       50.22     53.33 o 
  14   6   0      123.63      215.00     98.96 o 
  16   6   0        8.00      -42.75     42.75 o 
  18   6   0     2873.36     2758.98     93.44 o 
  20   6   0        7.88       -1.96     47.70 o 
  22   6   0      133.13       91.98     95.73 o 
   1   7   0     1038.75      975.66     98.91 o 
   3   7   0     2375.89     2294.81    120.27 o 
   5   7   0      363.43      349.27     83.05 o 
   7   7   0      546.79      754.92     88.15 o 
   9   7   0     4919.33     4618.81    163.93 o 
  11   7   0      637.70      879.81    167.17 o 
  13   7   0      256.68      414.46     60.89 o 
  15   7   0      380.57      316.59     53.27 o 
  17   7   0      235.17      221.14     55.63 o 
  19   7   0      181.45      157.17     55.79 o 
  21   7   0        2.37       54.64     77.28 o 
   0   8   0     2585.24     2648.81    184.26 o 
   2   8   0       76.21      235.81     82.60 o 
   4   8   0       37.88       13.86     75.16 o 
   6   8   0       88.35      303.18     75.71 o 
   8   8   0     1534.44     1694.11    219.43 o 
  10   8   0      272.31      409.65     84.96 o 
  12   8   0      157.40      246.15     80.70 o 
  14   8   0       90.87      129.99     70.26 o 
  16   8   0      550.96      538.73     75.93 o 
  18   8   0        4.18      -71.30     77.28 o 
   1   9   0      916.12      960.15     77.23 o 
   3   9   0      552.14      685.55     92.44 o 
   5   9   0      284.85      343.96     82.58 o 
   7   9   0      375.15      445.81     94.93 o 
   9   9   0        0.23      114.27     60.61 o 
  11   9   0      176.16      316.67    117.27 o 
  13   9   0      105.22      171.24     68.42 o 
  15   9   0      384.94      519.65     78.72 o 
   0  10   0      837.88      803.40    128.30 o 
   2  10   0      171.10      347.50     79.62 o 
   4  10   0       59.20      222.54    110.20 o 
   6  10   0      211.54      581.58    146.59 o 
   8  10   0      424.62      492.40     74.41 o 
  10  10   0       53.58      112.30     68.91 o 
  12  10   0      172.60      386.39    145.15 o 
   1  11   0     1143.13     1390.43    125.31 o 
   3  11   0      261.65      412.01     91.44 o 
   5  11   0       34.00      230.23    159.54 o 
   7  11   0     1696.66     1717.32    105.60 o 
 -27   1   1      288.64      418.88     98.13 o 
 -25   1   1       20.96       76.40     57.81 o 
 -23   1   1       70.96       81.92     45.11 o 
 -21   1   1       23.27       19.43     35.85 o 
 -19   1   1     1565.78     1655.93     51.79 o 
 -17   1   1     4170.25     4031.49     72.88 o 
 -15   1   1     1568.65     1752.53     44.48 o 
 -13   1   1     3308.94     3517.78     64.61 o 
 -11   1   1    20395.92    21583.30    334.15 o 
  -9   1   1      783.39      953.29     43.81 o 
  -7   1   1        6.23       83.74     40.57 o 
  -5   1   1    71988.69    76591.59    768.69 o 
  -3   1   1     1067.11      904.26     25.15 o 
  -1   1   1      694.35      715.69     32.28 o 
   1   1   1    50791.86    46892.34    611.18 o 
   3   1   1    13744.81    13851.62    206.17 o 
   5   1   1    47507.28    48717.59    497.99 o 
   7   1   1     1670.57     1875.42     52.48 o 
   9   1   1    17886.19    19406.71    234.17 o 
  11   1   1     5592.53     5991.06     74.12 o 
  13   1   1     5303.20     5359.31     73.65 o 
  15   1   1     4076.87     4132.17     72.67 o 
  17   1   1     4929.73     4986.60     81.92 o 
  19   1   1     1513.38     1438.49     48.70 o 
  21   1   1     3143.53     3164.50     93.09 o 
  23   1   1     1583.96     1623.55     90.42 o 
  25   1   1      110.30      129.05     57.02 o 
  27   1   1      889.09      882.64    137.60 o 
 -26   2   1      370.19      262.56     62.75 o 
 -24   2   1      420.08      409.26     94.13 o 
 -22   2   1      113.22       95.54     52.78 o 
 -20   2   1       13.22       12.46     31.43 o 
 -18   2   1     2498.85     2342.13     71.62 o 
 -16   2   1      807.69      800.97     48.51 o 
 -14   2   1        8.39       82.43     33.14 o 
 -12   2   1      916.85      810.06     43.92 o 
 -10   2   1     2905.80     2884.07     74.91 o 
  -8   2   1     1857.34     1893.57     73.06 o 
  -6   2   1      109.14      208.83     88.73 o 
  -4   2   1    18218.34    19173.77    421.54 o 
  -2   2   1      124.57      164.02    155.58 o 
   0   2   1    20533.66    19177.42    656.81 o 
   2   2   1     1880.26     1953.92     58.88 o 
   4   2   1    58667.66    60626.61   1237.88 o 
   6   2   1     7258.43     7138.08    236.78 o 
   8   2   1     9273.87    10307.82    201.47 o 
  10   2   1      786.84      875.43     38.60 o 
  12   2   1     2207.63     2396.84     47.46 o 
  14   2   1      155.24      215.20     30.59 o 
  16   2   1       10.28        2.11     37.53 o 
  18   2   1      350.59      335.00     39.19 o 
  20   2   1     1323.84     1308.11     49.41 o 
  22   2   1        0.61      -28.79     42.86 o 
  24   2   1       95.41      110.84     55.60 o 
  26   2   1     1110.45     1274.20    140.99 o 
 -25   3   1     1053.48      943.71     76.40 o 
 -23   3   1      276.94      299.78     65.19 o 
 -21   3   1      551.60      439.74     47.29 o 
 -19   3   1     1255.45     1244.16     58.56 o 
 -17   3   1      399.21      468.12     60.88 o 
 -15   3   1     2855.65     2938.36     84.43 o 
 -13   3   1     1137.44     1072.85     51.77 o 
 -11   3   1    10656.70    11123.96    303.58 o 
  -9   3   1    14758.23    15316.59    321.33 o 
  -7   3   1        8.93       23.94     42.53 o 
  -5   3   1      745.04      689.96     37.20 o 
  -3   3   1     1463.89     1706.43     90.53 o 
  -1   3   1     7319.89     7315.45    145.27 o 
   1   3   1      895.94      820.61     55.45 o 
   3   3   1     7912.80     7375.01    180.92 o 
   5   3   1      120.62      157.53     29.90 o 
   7   3   1     4992.60     5642.13    135.28 o 
   9   3   1    12521.78    12675.46    283.43 o 
  11   3   1    19781.38    20100.21    255.74 o 
  13   3   1     1991.73     1976.88     68.17 o 
  15   3   1      955.73      989.66     49.28 o 
  17   3   1      192.32      227.26     39.29 o 
  19   3   1     2873.92     3041.57     82.53 o 
  21   3   1        1.74        8.99     47.81 o 
  23   3   1       14.83      -18.66     48.01 o 
  25   3   1     2418.02     2305.36    108.94 o 
 -24   4   1      149.94      146.02     59.49 o 
 -22   4   1       14.60      -20.00     45.05 o 
 -20   4   1      752.47      788.06     56.47 o 
 -18   4   1       85.16      170.46     57.18 o 
 -16   4   1       95.03      108.05     43.71 o 
 -14   4   1     1137.30     1133.63     64.46 o 
 -12   4   1     2967.39     2778.52     84.39 o 
 -10   4   1     1779.48     2025.56    130.22 o 
  -8   4   1     6340.10     6880.89    124.25 o 
  -6   4   1     4990.60     4699.28    114.33 o 
  -4   4   1     1575.61     1883.46    184.86 o 
  -2   4   1     6968.52     8086.47    168.15 o 
   0   4   1      120.05      223.50     78.44 o 
   2   4   1      960.67     1099.63    239.82 o 
   4   4   1     3194.54     3411.62     79.06 o 
   6   4   1        2.17       24.58     63.92 o 
   8   4   1      406.74      608.39     46.47 o 
  10   4   1       24.31      259.58     43.74 o 
  12   4   1       20.92      106.96     42.09 o 
  14   4   1      169.65      340.93    114.09 o 
  16   4   1      123.28      224.78     43.00 o 
  18   4   1      873.68      942.46     56.74 o 
  20   4   1       66.89      110.42     44.50 o 
  22   4   1        2.49        9.58     50.84 o 
  24   4   1        0.00       15.03     91.33 o 
 -23   5   1       98.64       60.71     59.10 o 
 -21   5   1      630.50      676.88     60.67 o 
 -19   5   1      200.13      345.11     64.70 o 
 -17   5   1        0.01       14.21     48.54 o 
 -15   5   1     5158.80     5067.42    127.41 o 
 -13   5   1     1828.81     1756.89     78.42 o 
 -11   5   1      248.29      368.48     79.64 o 
  -9   5   1    19512.70    19213.51    437.99 o 
  -7   5   1     4155.43     4201.70    100.95 o 
  -5   5   1      461.12      404.46     89.98 o 
  -3   5   1    14597.33    14541.72    401.60 o 
  -1   5   1     8800.56     9289.32    636.02 o 
   1   5   1      396.62      516.26    205.94 o 
   3   5   1     2584.65     2607.02    105.63 o 
   5   5   1     5282.95     5288.96    146.22 o 
   7   5   1     1701.83     1839.19     80.64 o 
   9   5   1      401.59      552.79     55.12 o 
  11   5   1       22.39       10.40     47.43 o 
  13   5   1     2274.13     2315.63     86.28 o 
  15   5   1      410.57      407.59     47.75 o 
  17   5   1      804.83      686.95     56.11 o 
  19   5   1     5657.14     5338.75    120.85 o 
  21   5   1      309.48      336.55     58.73 o 
  23   5   1        1.56      -11.66     66.69 o 
 -22   6   1      206.35       95.29     57.51 o 
 -20   6   1      179.06      218.80     52.44 o 
 -18   6   1       44.53      197.58     51.08 o 
 -16   6   1      134.43       66.35     53.30 o 
 -14   6   1     3419.97     3223.00    105.62 o 
 -12   6   1      138.39      100.05     50.53 o 
 -10   6   1     2391.02     2383.24    127.74 o 
  -8   6   1     2252.93     2256.36    405.49 o 
  -6   6   1       19.42       49.82     64.63 o 
  -4   6   1     1373.17     1364.68     68.28 o 
  -2   6   1     2448.36     2058.71    150.99 o 
   0   6   1      683.58      933.30    258.51 o 
   2   6   1     1885.41     1961.87    122.21 o 
   4   6   1     1722.46     1461.57    184.46 o 
   6   6   1       45.04      105.02     65.29 o 
   8   6   1      346.45      543.29    113.31 o 
  10   6   1      836.74     1043.64     69.09 o 
  12   6   1      432.90      430.12     57.33 o 
  14   6   1     1716.15     1653.94     72.33 o 
  16   6   1      293.77      227.12     49.63 o 
  18   6   1     1646.91     1699.32     76.76 o 
  20   6   1      154.44      141.59     66.54 o 
  22   6   1        3.83      -24.54     58.45 o 
 -21   7   1     1162.72      967.16     81.19 o 
 -19   7   1      149.65      178.72     55.18 o 
 -17   7   1      635.23      634.71     61.63 o 
 -15   7   1      994.67      973.54    113.02 o 
 -13   7   1      545.80      615.10     70.67 o 
 -11   7   1     4983.51     4329.22    250.21 o 
  -9   7   1      165.08      463.68     88.39 o 
  -7   7   1      352.47      853.21    239.12 o 
  -5   7   1      348.80      355.42     83.57 o 
  -3   7   1      169.21      174.45     59.30 o 
  -1   7   1      109.75      203.00     83.08 o 
   1   7   1     2621.46     2313.53    130.10 o 
   3   7   1        1.02       42.84     99.72 o 
   5   7   1        0.58      -63.48     63.48 o 
   7   7   1       86.42      262.93     77.12 o 
   9   7   1     4539.39     4764.02    242.12 o 
  11   7   1       35.39      139.09     76.50 o 
  13   7   1      244.17      220.44     49.70 o 
  15   7   1       86.97       72.15     48.27 o 
  17   7   1      754.79      653.59     62.61 o 
  19   7   1       65.17       51.92     68.06 o 
  21   7   1      339.78      265.26     68.21 o 
 -18   8   1      121.47       60.01    105.08 o 
 -16   8   1      204.13      258.49     98.47 o 
 -14   8   1      273.45      329.77    157.78 o 
 -12   8   1        3.43       49.87     74.40 o 
 -10   8   1      516.00      477.57     88.86 o 
  -8   8   1     5125.17     4494.02    170.25 o 
  -6   8   1      394.55      348.67     83.51 o 
  -4   8   1      676.73      538.93     87.47 o 
  -2   8   1     1036.58     1039.15    133.40 o 
   0   8   1     1067.47     1134.48    102.20 o 
   2   8   1       78.33      240.70     90.23 o 
   4   8   1      401.33      359.93     82.85 o 
   6   8   1      466.43      521.72     86.80 o 
   8   8   1      271.24      367.73     78.69 o 
  10   8   1      862.36      888.74     74.01 o 
  12   8   1      195.72      176.65     64.47 o 
  14   8   1      171.51       69.85     62.38 o 
  16   8   1       15.90       76.54     54.55 o 
  18   8   1      347.57      251.94     62.36 o 
 -15   9   1      333.74      435.65     74.64 o 
 -13   9   1       58.71      -64.20     64.20 o 
 -11   9   1      480.71      515.82     86.78 o 
  -9   9   1      251.79      374.58     98.83 o 
  -7   9   1     1042.78      962.77     98.99 o 
  -5   9   1     2112.78     2035.83    124.04 o 
  -3   9   1      307.50      572.27     87.10 o 
  -1   9   1     1661.49     1412.09    106.53 o 
   1   9   1        0.36      132.90     61.49 o 
   3   9   1       34.35      114.12     55.86 o 
   5   9   1      115.82      167.50     61.17 o 
   7   9   1      662.80      709.68     77.54 o 
   9   9   1      125.68      188.71     63.12 o 
  11   9   1       24.57       14.63     60.33 o 
  13   9   1       12.41      119.28     83.90 o 
  15   9   1      432.31      436.59     77.39 o 
 -12  10   1      970.21     1107.25     94.29 o 
 -10  10   1      473.93      556.32     77.14 o 
  -8  10   1      132.29      224.44     69.42 o 
  -6  10   1     1642.03     1737.51     99.32 o 
  -4  10   1      850.89      786.34     76.29 o 
  -2  10   1        0.22       78.56    122.01 o 
   0  10   1       46.66      191.84     81.12 o 
   2  10   1        0.08      244.24     80.04 o 
   4  10   1        0.04      161.67     65.69 o 
   6  10   1     2718.86     2604.13    114.87 o 
   8  10   1      118.80      184.72     66.95 o 
  10  10   1      121.28      232.70     70.71 o 
  12  10   1      660.59      764.56     92.03 o 
  -7  11   1       36.37      342.07    110.95 o 
  -5  11   1       23.74      255.80    106.60 o 
  -3  11   1      158.26      236.61     85.91 o 
  -1  11   1        4.78      317.50     82.79 o 
   1  11   1      255.53      553.26     92.32 o 
   3  11   1       35.29      311.96     89.44 o 
   5  11   1       28.10      189.36     70.35 o 
   7  11   1       52.95      633.23     99.48 o 
 -26   0   2       23.95      128.90     87.73 o 
 -24   0   2     3495.93     3355.27    172.87 o 
 -22   0   2      302.38      367.90     60.98 o 
 -20   0   2      621.65      491.23     75.84 o 
 -18   0   2    15692.74    15178.73    211.16 o 
 -16   0   2     6001.42     5976.09    135.39 o 
 -14   0   2      945.93      981.63     55.26 o 
 -12   0   2    67972.03    70509.09    879.96 o 
 -10   0   2    68503.17    71917.33    885.17 o 
  -8   0   2     1663.81     1628.97     58.66 o 
  -6   0   2    66534.10    73126.97    885.69 o 
  -4   0   2    60646.04    61835.05   1112.76 o 
  -2   0   2    65064.53    37068.09    690.28 o 
   2   0   2    27748.13    21410.08    457.86 o 
   4   0   2      393.47      323.41     20.16 o 
   6   0   2   106729.27   104887.17   1284.59 o 
   8   0   2     9861.34    10311.53    158.46 o 
  10   0   2     3715.12     4028.60     72.39 o 
  12   0   2    15931.72    16390.65    202.73 o 
  14   0   2      234.37      210.13     52.55 o 
  16   0   2    10663.92     9925.26    152.40 o 
  18   0   2     4901.48     4445.65    100.96 o 
  20   0   2     3998.03     3892.07    174.27 o 
  22   0   2     1592.67     1448.11    120.51 o 
  24   0   2     2159.37     1973.11    141.49 o 
  26   0   2      391.27      414.89     98.13 o 
 -27   1   2        0.76      119.11     92.33 o 
 -25   1   2      777.34      599.60     71.15 o 
 -23   1   2        4.62       45.02     38.11 o 
 -21   1   2      125.33      154.42     36.30 o 
 -19   1   2     2753.76     2682.54     62.10 o 
 -17   1   2      103.68      360.27     37.56 o 
 -15   1   2     1003.64      936.32     34.96 o 
 -13   1   2       34.55       54.20     39.15 o 
 -11   1   2     1566.19     1959.75     98.02 o 
  -9   1   2    26454.32    29233.57    321.37 o 
  -7   1   2      964.64     1106.96     35.65 o 
  -5   1   2    35853.26    39053.65    712.73 o 
  -3   1   2     1448.38     1248.92     27.89 o 
  -1   1   2     2130.83     2252.47     47.21 o 
   1   1   2    13826.34    13084.96    346.24 o 
   3   1   2    37177.08    37351.55    386.16 o 
   5   1   2    23162.13    23662.84    325.15 o 
   7   1   2    16135.30    17330.54    172.81 o 
   9   1   2     2599.55     2971.72     46.94 o 
  11   1   2      127.85      325.05     49.13 o 
  13   1   2     4145.81     4602.54     67.40 o 
  15   1   2       15.10       52.15     39.37 o 
  17   1   2      327.89      602.95     41.15 o 
  19   1   2      906.31      866.05     42.47 o 
  21   1   2      780.24      878.03     71.19 o 
  23   1   2      350.94      294.03    103.02 o 
  25   1   2        1.45       16.56     57.37 o 
 -26   2   2      395.83      581.96    108.52 o 
 -24   2   2       85.29      110.42     45.55 o 
 -22   2   2      662.30      559.83     41.58 o 
 -20   2   2      927.91      815.98     42.09 o 
 -18   2   2      317.13      341.07     52.66 o 
 -16   2   2      592.87      701.92     58.63 o 
 -14   2   2     1302.76     1110.90     49.53 o 
 -12   2   2      838.85      921.06     43.77 o 
 -10   2   2      787.22      820.94     39.43 o 
  -8   2   2     2846.40     2923.92    128.05 o 
  -6   2   2    42639.88    44171.59    914.77 o 
  -4   2   2    19655.53    19519.51    322.10 o 
  -2   2   2    19219.29    18323.04    330.15 o 
   0   2   2    76228.56    74038.08    771.43 o 
   2   2   2       48.87      -33.97     55.11 o 
   4   2   2    51645.59    50454.39   1431.62 o 
   6   2   2    22860.56    24029.22    455.29 o 
   8   2   2    23909.15    23263.01    306.58 o 
  10   2   2     6608.73     6867.46    110.86 o 
  12   2   2       63.02      140.05     23.01 o 
  14   2   2       48.30       38.74     28.74 o 
  16   2   2     1865.54     2049.26     59.53 o 
  18   2   2      147.84      140.85     35.29 o 
  20   2   2     1323.92     1313.71     57.95 o 
  22   2   2      709.39      757.47     59.05 o 
  24   2   2       14.52        6.58     51.91 o 
  26   2   2      202.68      219.98     65.67 o 
 -25   3   2       16.15       46.96     81.74 o 
 -23   3   2      191.86      209.66     39.67 o 
 -21   3   2      283.33      350.07     71.32 o 
 -19   3   2        4.85      113.30     44.75 o 
 -17   3   2     1804.76     1810.43     72.05 o 
 -15   3   2     1041.95     1156.17     59.27 o 
 -13   3   2     2167.07     2222.67     71.44 o 
 -11   3   2      891.78      794.17    101.83 o 
  -9   3   2     2709.58     2976.01    182.45 o 
  -7   3   2      711.63      673.10     36.92 o 
  -5   3   2     3535.98     3322.60     70.77 o 
  -3   3   2     5019.81     5078.91    109.25 o 
  -1   3   2     4708.50     4682.75    111.33 o 
   1   3   2     2103.59     2328.64    239.12 o 
   3   3   2      396.50      477.52     48.35 o 
   5   3   2        3.45       10.83     27.58 o 
   7   3   2     1395.45     1459.62     55.46 o 
   9   3   2     1002.46      956.70     48.09 o 
  11   3   2      765.59      845.04     42.75 o 
  13   3   2      443.25      484.13     39.14 o 
  15   3   2     1767.37     1818.28     61.06 o 
  17   3   2     3145.38     2975.11     78.09 o 
  19   3   2      247.28      417.10     46.14 o 
  21   3   2        9.41       27.28     55.40 o 
  23   3   2        5.69       17.43     46.83 o 
  25   3   2      206.32      331.95     67.27 o 
 -24   4   2       32.64       33.01     54.87 o 
 -22   4   2      175.06      127.20     47.93 o 
 -20   4   2     3768.13     3766.41    112.25 o 
 -18   4   2     3403.12     3393.59    102.37 o 
 -16   4   2       87.00      201.23     49.49 o 
 -14   4   2     5058.55     5228.83    119.51 o 
 -12   4   2     1850.02     1935.70     73.14 o 
 -10   4   2     3659.18     3614.72     91.08 o 
  -8   4   2     9564.94     9408.19    151.57 o 
  -6   4   2      827.66      821.97     66.03 o 
  -4   4   2    14503.28    15528.50    199.86 o 
  -2   4   2      444.47      451.23     81.84 o 
   0   4   2      949.89      942.31     64.78 o 
   2   4   2      621.96     1117.87    236.32 o 
   4   4   2     9215.08     9254.96    227.39 o 
   6   4   2     3511.29     3790.39     94.32 o 
   8   4   2     5061.69     4974.65    137.21 o 
  10   4   2     3472.75     3550.01    147.00 o 
  12   4   2     4122.67     4315.67     89.76 o 
  14   4   2     6173.23     6303.94    114.43 o 
  16   4   2     4453.79     4073.87     95.11 o 
  18   4   2     2383.05     2351.38     77.21 o 
  20   4   2     1255.57     1300.32     73.16 o 
  22   4   2       50.49       -4.14     59.63 o 
  24   4   2      199.54      145.15     90.83 o 
 -23   5   2       95.03      122.22     60.61 o 
 -21   5   2       46.86       39.34     83.34 o 
 -19   5   2     2414.54     2253.97     94.79 o 
 -17   5   2      948.27      864.38     66.91 o 
 -15   5   2       21.44      215.17     52.92 o 
 -13   5   2     1627.89     1640.11     78.68 o 
 -11   5   2     7056.24     6903.96    191.87 o 
  -9   5   2     2247.50     2470.64    264.33 o 
  -7   5   2     3387.14     3601.07    468.55 o 
  -5   5   2     1521.62     1577.49     57.83 o 
  -3   5   2     1340.36     2077.97    214.44 o 
  -1   5   2     8577.23     9566.61    201.91 o 
   1   5   2     5731.70     5922.40    152.29 o 
   3   5   2      241.76      357.06     66.50 o 
   5   5   2     3693.74     3680.11     92.93 o 
   7   5   2       23.87      142.83     58.63 o 
   9   5   2        0.56      170.05     53.90 o 
  11   5   2       26.79       68.99     73.92 o 
  13   5   2      119.66      276.77     61.04 o 
  15   5   2     1646.98     1308.75     63.79 o 
  17   5   2      291.77      240.04     48.19 o 
  19   5   2      240.18      430.63     58.62 o 
  21   5   2       61.74      195.49     57.56 o 
  23   5   2       55.24       27.20    111.12 o 
 -22   6   2       75.82       34.93     83.24 o 
 -20   6   2     1516.56     1608.57     77.72 o 
 -18   6   2     1008.62     1064.85     77.14 o 
 -16   6   2      571.06      511.80     73.29 o 
 -14   6   2      450.12      641.45     71.99 o 
 -12   6   2     1599.11     1383.08     76.84 o 
 -10   6   2     1297.46     1362.47     99.10 o 
  -8   6   2     6744.92     6092.80    307.87 o 
  -6   6   2      937.57      926.42    101.22 o 
  -4   6   2     2590.08     2737.24     82.90 o 
  -2   6   2     4632.44     4366.27    132.40 o 
   0   6   2        8.55       33.64     61.80 o 
   2   6   2      284.97      236.23     80.34 o 
   4   6   2      199.87      175.17     68.01 o 
   6   6   2      285.04      281.33     74.84 o 
   8   6   2    10707.94     9589.89    173.20 o 
  10   6   2     2829.32     2720.72     96.51 o 
  12   6   2      133.52      155.90     45.49 o 
  14   6   2      314.71      341.27     49.65 o 
  16   6   2       31.33      -23.68     45.04 o 
  18   6   2        2.18       74.26     49.05 o 
  20   6   2      715.64      756.70     71.44 o 
  22   6   2       71.69      -45.94     71.28 o 
 -21   7   2      203.04      292.71     61.13 o 
 -19   7   2      501.52      502.50     61.77 o 
 -17   7   2      101.42       76.23     59.87 o 
 -15   7   2     1223.74     1230.03     81.17 o 
 -13   7   2     2732.56     2352.19    123.97 o 
 -11   7   2      279.42      564.39     89.44 o 
  -9   7   2     1825.02     1917.99    154.98 o 
  -7   7   2     6432.46     6091.80    338.05 o 
  -5   7   2     2023.40     1726.89    112.84 o 
  -3   7   2     1261.00     1113.17     67.44 o 
  -1   7   2     1664.56     1931.37     98.96 o 
   1   7   2      428.57      423.50     62.56 o 
   3   7   2      263.22      162.99     70.37 o 
   5   7   2        3.00      -73.21     73.21 o 
   7   7   2     4411.61     4269.78    121.19 o 
   9   7   2      330.25      568.80    147.21 o 
  11   7   2      355.48      513.58     56.53 o 
  13   7   2      741.61      740.19     70.61 o 
  15   7   2      165.04      105.59     50.62 o 
  17   7   2      446.85      416.98     92.36 o 
  19   7   2      260.13      386.71     63.14 o 
  21   7   2      428.39      453.13     68.75 o 
 -18   8   2      220.77      197.37     87.49 o 
 -16   8   2     1298.06     1446.91    130.70 o 
 -14   8   2       50.34       94.01     79.04 o 
 -12   8   2      336.00      331.33     83.10 o 
 -10   8   2     1217.83     1304.00    108.89 o 
  -8   8   2       65.23      364.48     87.03 o 
  -6   8   2      185.39      301.22     77.08 o 
  -4   8   2       50.81      -20.31     63.10 o 
  -2   8   2     1726.73     1390.01     77.37 o 
   0   8   2     1120.61     1127.60     77.34 o 
   2   8   2     3883.76     3765.40    138.07 o 
   4   8   2     3561.68     3372.97    113.07 o 
   6   8   2     1131.94     1120.30     77.96 o 
   8   8   2      319.34      357.96     63.75 o 
  10   8   2      700.66      874.69     77.23 o 
  12   8   2      456.44      514.18     70.18 o 
  14   8   2       93.38      123.09     58.36 o 
  16   8   2      435.25      489.23     62.15 o 
  18   8   2      111.89      172.97     62.10 o 
 -17   9   2      288.55      465.31     82.15 o 
 -15   9   2      122.84      147.35     67.88 o 
 -13   9   2        3.65      173.86     84.59 o 
 -11   9   2      617.49      713.98     96.37 o 
  -9   9   2       96.06      227.77    127.30 o 
  -7   9   2        2.67      103.49     77.17 o 
  -5   9   2      578.62      550.53    146.49 o 
  -3   9   2      360.55      581.07     86.90 o 
  -1   9   2        0.10      275.70     79.85 o 
   1   9   2     1335.60     1546.60     87.54 o 
   3   9   2       40.93       96.97     65.09 o 
   5   9   2      244.04      240.35     59.73 o 
   7   9   2      308.75      371.23     74.12 o 
   9   9   2      224.48      368.64     67.88 o 
  11   9   2      417.08      469.00     73.14 o 
  13   9   2      112.50      268.91     69.82 o 
  15   9   2       22.26       90.80     72.69 o 
 -12  10   2        1.92      102.07     98.65 o 
 -10  10   2      494.92      483.19    101.92 o 
  -8  10   2       81.36      146.74    127.40 o 
  -6  10   2      189.69      494.96     89.41 o 
  -4  10   2       62.43      309.85     84.83 o 
  -2  10   2      119.80      232.63     78.73 o 
   0  10   2        5.73      260.84     76.90 o 
   2  10   2      427.38      517.02     85.73 o 
   4  10   2      176.98      364.53     67.13 o 
   6  10   2      527.81      765.10     87.36 o 
   8  10   2      141.28      280.24     86.91 o 
  10  10   2       88.69      468.22     77.07 o 
  12  10   2        2.30      358.79    146.43 o 
  -7  11   2      205.74      404.55    153.10 o 
  -5  11   2      781.98     1062.20     88.82 o 
  -3  11   2       20.74      299.12     90.04 o 
  -1  11   2       28.48      339.82    145.89 o 
   1  11   2     1583.91     1644.28    121.74 o 
   3  11   2       19.50      180.00     84.35 o 
   5  11   2      995.66     1338.17    111.36 o 
 -25   1   3        0.40       -2.30     45.76 o 
 -23   1   3     1567.39     1666.23     63.68 o 
 -21   1   3      838.66      751.47     47.00 o 
 -19   1   3       10.97       79.98     34.79 o 
 -17   1   3    12615.34    12685.26    159.84 o 
 -15   1   3       96.67      114.46     28.91 o 
 -13   1   3       80.12      324.58     45.08 o 
 -11   1   3    27150.89    30368.89    355.35 o 
  -9   1   3      174.78      238.73     79.84 o 
  -7   1   3     3825.49     4125.77     67.95 o 
  -5   1   3    68717.98    70624.38    710.09 o 
  -3   1   3      173.19      194.17     21.73 o 
  -1   1   3    46372.51    43803.02    803.40 o 
   1   1   3      362.51      286.15     29.86 o 
   3   1   3    27234.97    27984.79    254.63 o 
   5   1   3     4599.78     4915.58     62.77 o 
   7   1   3       32.26       -0.18     17.86 o 
   9   1   3    10794.34    11818.85    114.83 o 
  11   1   3    18059.48    17685.72    164.32 o 
  13   1   3      290.02      289.72     35.60 o 
  15   1   3      759.19      755.10     34.07 o 
  17   1   3    10226.94     9871.49    123.20 o 
  19   1   3       13.43       42.57     37.02 o 
  21   1   3      325.63      373.58     58.92 o 
  23   1   3      247.89      331.82     66.55 o 
  25   1   3       30.10      129.12     73.94 o 
 -26   2   3      162.94      170.27     86.73 o 
 -24   2   3       41.19      -26.91     56.45 o 
 -22   2   3      146.29      139.88     36.61 o 
 -20   2   3      345.45      373.79     38.66 o 
 -18   2   3      337.80      331.30     43.19 o 
 -16   2   3     1666.43     1612.05     61.22 o 
 -14   2   3     1370.18     1355.61     52.56 o 
 -12   2   3      162.84      164.68     28.28 o 
 -10   2   3     3629.89     3606.29     82.43 o 
  -8   2   3     1776.81     2302.62     55.22 o 
  -6   2   3      817.84      934.89     98.63 o 
  -4   2   3    23038.38    22121.92    248.31 o 
  -2   2   3      785.43      557.52     59.20 o 
   0   2   3    27765.86    26511.80    240.00 o 
   2   2   3    31196.64    31624.39    481.68 o 
   4   2   3    15539.87    16122.85    270.54 o 
   6   2   3      459.14      613.90     28.89 o 
   8   2   3     3922.67     4156.36     83.53 o 
  10   2   3     1401.70     1333.34     33.35 o 
  12   2   3    12670.03    12091.59    115.49 o 
  14   2   3      118.77      116.87     30.51 o 
  16   2   3     2953.45     2842.89     68.95 o 
  18   2   3     2244.72     2049.56     74.54 o 
  20   2   3      872.75      954.06     60.50 o 
  22   2   3       22.87       94.61     49.10 o 
  24   2   3       64.71       -1.74     53.05 o 
  26   2   3       21.56       -9.57     63.55 o 
 -25   3   3      745.51      829.00     79.28 o 
 -23   3   3        9.61       14.70     42.54 o 
 -21   3   3      415.83      362.91     51.07 o 
 -19   3   3     3361.02     3194.06     95.54 o 
 -17   3   3        2.87       37.93     40.56 o 
 -15   3   3     1268.18     1315.31     62.33 o 
 -13   3   3     2104.04     1968.08     77.62 o 
 -11   3   3       65.33       60.80     31.96 o 
  -9   3   3     2495.49     2467.72     67.38 o 
  -7   3   3     3344.82     3429.80     75.35 o 
  -5   3   3     1327.62     1550.69     58.54 o 
  -3   3   3     2267.08     2318.82     80.51 o 
  -1   3   3        9.52      -18.56     39.94 o 
   1   3   3    24715.54    24300.76    236.82 o 
   3   3   3      419.61      494.34     28.54 o 
   5   3   3     3116.10     3030.93     47.39 o 
   7   3   3      215.33      241.65     26.72 o 
   9   3   3       13.73      -11.61     25.36 o 
  11   3   3      277.67      227.11     31.46 o 
  13   3   3     4255.83     4001.35     82.48 o 
  15   3   3      656.93      548.50     44.40 o 
  17   3   3       40.22       30.99     36.42 o 
  19   3   3     2664.86     2502.17     85.81 o 
  21   3   3      154.46      205.01     59.13 o 
  23   3   3     1190.55     1133.88    120.34 o 
  25   3   3        5.76       47.71     61.17 o 
 -26   4   3       92.56      102.22     72.33 o 
 -24   4   3      121.36      238.47     55.96 o 
 -22   4   3      480.99      394.11     50.45 o 
 -20   4   3       39.88      220.87     51.53 o 
 -18   4   3        0.04      170.61     70.91 o 
 -16   4   3     5581.03     5290.69    124.48 o 
 -14   4   3     4921.51     4742.55    113.75 o 
 -12   4   3      514.46      662.13     55.64 o 
 -10   4   3     4706.92     4862.56    105.93 o 
  -8   4   3     2989.26     3366.82     84.19 o 
  -6   4   3      186.41      272.70     47.03 o 
  -4   4   3     1312.88     1622.18    238.68 o 
  -2   4   3     1413.53     1381.80     97.56 o 
   0   4   3     5120.94     5061.62     97.10 o 
   2   4   3    14480.85    16327.57    314.88 o 
   4   4   3       38.69      118.44     44.36 o 
   6   4   3     2385.53     2403.81     58.69 o 
   8   4   3      730.76     1057.00    130.81 o 
  10   4   3        3.28       41.76     32.18 o 
  12   4   3      144.06      156.76     38.85 o 
  14   4   3       80.21      214.95     40.15 o 
  16   4   3     1736.71     1812.89     69.26 o 
  18   4   3       40.86       82.78     42.52 o 
  20   4   3        0.06        2.65     47.53 o 
  22   4   3      666.54      642.52     76.82 o 
  24   4   3       27.61      -72.26    149.09 o 
 -25   5   3      985.52      997.63     99.30 o 
 -23   5   3      105.71       71.45     65.68 o 
 -21   5   3     2048.07     2085.98     94.96 o 
 -19   5   3     4836.21     5002.93    134.07 o 
 -17   5   3      128.52      150.18     49.89 o 
 -15   5   3     2256.12     2064.94     86.88 o 
 -13   5   3     5871.26     6107.82    262.14 o 
 -11   5   3     1849.68     2049.71     78.54 o 
  -9   5   3      298.11      388.24     70.30 o 
  -7   5   3    13693.96    12895.93    605.64 o 
  -5   5   3     6290.87     6445.97    266.71 o 
  -3   5   3     7420.49     7847.69    148.19 o 
  -1   5   3     1912.51     2056.41    218.84 o 
   1   5   3     2138.01     1907.08     66.94 o 
   3   5   3     4686.04     4596.97    102.91 o 
   5   5   3        3.40      132.26     34.43 o 
   7   5   3     5965.74     5901.85    126.34 o 
   9   5   3    11612.11    11268.05    270.34 o 
  11   5   3     1847.05     1836.20     65.05 o 
  13   5   3     3276.31     3243.63     86.58 o 
  15   5   3        3.26       75.47     44.39 o 
  17   5   3      132.03      175.82     46.16 o 
  19   5   3      728.59      755.39     64.20 o 
  21   5   3     2835.92     2800.16    128.02 o 
  23   5   3       31.69       -3.48     63.02 o 
 -22   6   3        1.45      -56.19     56.19 o 
 -20   6   3     2021.23     2239.23    101.72 o 
 -18   6   3     1797.32     1903.61     92.61 o 
 -16   6   3        2.02       25.46     50.82 o 
 -14   6   3     2797.56     2350.17     93.13 o 
 -12   6   3     2742.61     2751.18     96.94 o 
 -10   6   3      391.54      670.54    213.84 o 
  -8   6   3     1070.92     1322.21     95.29 o 
  -6   6   3     1541.18     1415.37     95.69 o 
  -4   6   3     1842.72     1963.48     80.78 o 
  -2   6   3        2.00      274.63     68.64 o 
   0   6   3       48.42      -20.83     44.32 o 
   2   6   3      958.11      893.72     61.81 o 
   4   6   3       81.76       43.87     48.73 o 
   6   6   3      159.32      158.84     52.12 o 
   8   6   3     6219.82     6137.43    193.76 o 
  10   6   3     4000.02     3725.65    102.14 o 
  12   6   3      237.68      315.52     51.14 o 
  14   6   3      186.42      161.65     45.49 o 
  16   6   3      423.55      401.58     51.85 o 
  18   6   3       30.93      -12.48     49.38 o 
  20   6   3     1706.10     1539.10     85.56 o 
  22   6   3      304.12      313.16     79.30 o 
 -21   7   3       14.49       13.27     55.57 o 
 -19   7   3        4.06      154.18     94.09 o 
 -17   7   3      420.80      384.74     68.39 o 
 -15   7   3       17.52       86.13     69.95 o 
 -13   7   3      168.18      214.40     74.12 o 
 -11   7   3       30.52      191.51     78.43 o 
  -9   7   3     1835.83     2062.24    224.63 o 
  -7   7   3     7540.51     6900.78    399.40 o 
  -5   7   3      705.69      688.54     83.13 o 
  -3   7   3       42.05       26.12     49.01 o 
  -1   7   3     5781.75     5543.38    168.58 o 
   1   7   3        1.89      -39.48     49.43 o 
   3   7   3      898.15      687.66     67.08 o 
   5   7   3        2.54      -47.34     47.34 o 
   7   7   3     1985.79     1883.55    100.52 o 
   9   7   3      181.83      414.80     78.07 o 
  11   7   3     2942.16     2808.93     90.25 o 
  13   7   3     1148.39     1008.94     65.53 o 
  15   7   3      327.95      265.13     62.22 o 
  17   7   3      671.95      713.03     73.10 o 
  19   7   3       28.42       61.58     56.87 o 
  21   7   3       38.23      -41.97    101.92 o 
 -18   8   3       13.66       40.05     84.33 o 
 -16   8   3        0.00      103.40     93.33 o 
 -14   8   3       39.79       97.28     78.02 o 
 -12   8   3       14.03       35.17     77.05 o 
 -10   8   3     1916.27     1663.51    114.18 o 
  -8   8   3     1158.19     1151.96    102.57 o 
  -6   8   3      759.73      743.05     91.13 o 
  -4   8   3      502.02      512.20     82.18 o 
  -2   8   3      873.56      910.39     68.06 o 
   0   8   3      118.64      251.20     64.63 o 
   2   8   3      960.24     1001.46     73.05 o 
   4   8   3     1346.64     1427.29     83.29 o 
   6   8   3       10.40      185.62     57.84 o 
   8   8   3      510.56      480.99     66.30 o 
  10   8   3        1.73       61.96     56.39 o 
  12   8   3     1432.38     1321.55     88.03 o 
  14   8   3      557.01      552.56     60.18 o 
  16   8   3       90.90       92.73     61.63 o 
  18   8   3      215.10      199.99     66.23 o 
 -17   9   3     1700.59     1482.13    101.08 o 
 -15   9   3      111.51      167.51     87.50 o 
 -13   9   3      723.28      734.18     95.63 o 
 -11   9   3      615.99      866.78    103.11 o 
  -9   9   3      236.51      160.79     78.29 o 
  -7   9   3        9.08       38.55     69.46 o 
  -5   9   3      178.02      273.10     77.99 o 
  -3   9   3     5915.21     5328.54    188.62 o 
  -1   9   3      986.74      907.81     94.45 o 
   1   9   3      546.97      694.79    108.37 o 
   3   9   3      138.53      195.11     59.24 o 
   5   9   3       68.46      212.00     59.81 o 
   7   9   3       15.33       52.24     58.74 o 
   9   9   3      176.90      225.10     65.22 o 
  11   9   3      447.37      544.37     75.22 o 
  13   9   3      231.43      344.22     73.34 o 
  15   9   3        6.52       57.78    181.36 o 
 -12  10   3        9.43      217.85     94.53 o 
 -10  10   3      137.93      187.30     86.98 o 
  -8  10   3      176.38      202.73     86.78 o 
  -6  10   3      349.83      597.81     87.94 o 
  -4  10   3     1430.96     1395.43    115.09 o 
  -2  10   3      592.34      641.82     91.06 o 
   0  10   3      207.45      646.31     87.40 o 
   2  10   3      142.43      160.38     64.40 o 
   4  10   3     1793.76     1773.65     97.77 o 
   6  10   3      142.01      384.01     68.67 o 
   8  10   3        0.19      231.64     97.79 o 
  10  10   3     1843.66     1795.35    106.20 o 
  12  10   3     1139.58     1301.09     98.48 o 
  -7  11   3      263.54      476.79     79.83 o 
  -5  11   3       62.36      227.06     91.75 o 
  -3  11   3       12.39      226.43     86.91 o 
  -1  11   3      289.91      537.90    121.71 o 
   1  11   3       24.68      359.44    124.91 o 
   3  11   3       48.28      453.18     92.09 o 
   5  11   3      154.84      522.81     96.89 o 
 -24   0   4     1352.85     1361.19    155.08 o 
 -22   0   4     4942.39     5081.27    144.00 o 
 -20   0   4      309.45      187.72     50.70 o 
 -18   0   4    10283.04     9953.77    477.24 o 
 -16   0   4    16943.25    15786.15    257.48 o 
 -14   0   4     2178.72     2445.60     78.33 o 
 -12   0   4    12957.42    12027.49    194.26 o 
 -10   0   4     1909.11     2109.88    150.79 o 
  -8   0   4     4101.53     4865.84     89.57 o 
  -6   0   4    63375.76    65710.84    800.13 o 
  -4   0   4   206458.16   191397.48   2358.52 o 
  -2   0   4    92789.08    85995.06   1543.84 o 
   0   0   4   114210.73   107957.92   2130.00 o 
   2   0   4     5233.13     5443.90    118.71 o 
   4   0   4    74174.67    72269.36    909.96 o 
   6   0   4    29984.41    29348.24    380.06 o 
   8   0   4     5844.40     6533.30    111.82 o 
  10   0   4    22630.53    24151.00    388.05 o 
  12   0   4    28292.67    28346.93    318.69 o 
  14   0   4      604.33      569.48     40.16 o 
  16   0   4     2590.97     2706.10     74.05 o 
  18   0   4     8119.43     7566.36    166.75 o 
  20   0   4      458.17      539.79     88.53 o 
  22   0   4      939.78      929.70    107.92 o 
  24   0   4        8.74       73.54     79.74 o 
  26   0   4      179.60      247.41     95.53 o 
 -25   1   4      550.12      491.18     56.29 o 
 -23   1   4     1807.79     1945.10     67.93 o 
 -21   1   4       91.24      148.81     36.76 o 
 -19   1   4     1121.57     1128.91     49.20 o 
 -17   1   4      518.47      649.51     51.46 o 
 -15   1   4     1590.32     1852.40     51.70 o 
 -13   1   4    18223.22    19497.60    379.22 o 
 -11   1   4    11454.59    13919.61    179.47 o 
  -9   1   4     6339.24     6696.16    101.93 o 
  -7   1   4      456.00      647.72     28.59 o 
  -5   1   4    33484.99    34632.95    367.42 o 
  -3   1   4    95785.87    94156.32   1055.81 o 
  -1   1   4     2740.69     2801.59     55.89 o 
   1   1   4    57111.38    55023.33    699.38 o 
   3   1   4    46078.98    45515.51    422.30 o 
   5   1   4     4237.66     4794.67     54.07 o 
   7   1   4      713.84      759.33     22.33 o 
   9   1   4      825.22     1014.67     50.33 o 
  11   1   4       71.75       84.18     43.44 o 
  13   1   4       21.27       -1.34     21.24 o 
  15   1   4       81.08      133.11     27.76 o 
  17   1   4      208.21      340.18     58.34 o 
  19   1   4       65.79      124.60     47.22 o 
  21   1   4       46.98       53.50     47.96 o 
  23   1   4       30.37       40.48     99.72 o 
  25   1   4        0.82       29.03     55.75 o 
 -26   2   4        9.46       37.24     66.75 o 
 -24   2   4      373.13      341.42     53.72 o 
 -22   2   4      628.99      610.29     47.48 o 
 -20   2   4      764.95      712.76     48.14 o 
 -18   2   4      418.43      413.07     52.61 o 
 -16   2   4     3842.59     3952.86    139.38 o 
 -14   2   4      429.34      507.21     39.96 o 
 -12   2   4     2058.07     2232.11     61.04 o 
 -10   2   4       28.69      -14.89     52.03 o 
  -8   2   4       12.43       51.68     48.35 o 
  -6   2   4     9535.76    10723.89    141.01 o 
  -4   2   4    10648.98    10435.53    173.11 o 
  -2   2   4     5657.05     5649.21     83.54 o 
   0   2   4      475.25      404.28     19.57 o 
   2   2   4      933.06     1062.00     27.64 o 
   4   2   4    14638.66    15398.68    177.94 o 
   6   2   4     5839.14     5829.86     67.35 o 
   8   2   4     3758.39     3656.23     64.89 o 
  10   2   4      143.59       84.73     19.49 o 
  12   2   4     1106.73     1099.09     40.04 o 
  14   2   4      368.83      316.12     34.21 o 
  16   2   4        1.73       62.43     37.73 o 
  18   2   4      524.67      561.17     50.30 o 
  20   2   4      557.76      505.04     52.79 o 
  22   2   4      316.66      310.31     53.48 o 
  24   2   4       33.44       64.78     71.45 o 
  26   2   4        0.03       44.76     64.86 o 
 -25   3   4       40.72      204.93     52.83 o 
 -23   3   4      568.96      529.96     49.80 o 
 -21   3   4      905.69      882.90     53.09 o 
 -19   3   4      419.79      411.94     43.52 o 
 -17   3   4     2262.02     2121.78     87.09 o 
 -15   3   4     2155.54     2244.19     76.49 o 
 -13   3   4      347.96      360.87     42.73 o 
 -11   3   4     1637.85     1666.50     72.11 o 
  -9   3   4      512.10      648.65     40.49 o 
  -7   3   4       30.61      172.70     66.79 o 
  -5   3   4    14815.81    15400.34    276.35 o 
  -3   3   4     9904.57     9810.53    202.16 o 
  -1   3   4    11683.99    11590.22    153.89 o 
   1   3   4     2190.22     2094.75     48.32 o 
   3   3   4      595.89      702.50     29.36 o 
   5   3   4     8424.69     8308.68    105.23 o 
   7   3   4     8286.73     7722.73    109.62 o 
   9   3   4      989.33     1006.06     30.07 o 
  11   3   4      161.11      143.51     22.30 o 
  13   3   4     2753.97     2730.56     69.44 o 
  15   3   4      806.89      777.07     54.52 o 
  17   3   4      198.81      172.83     38.88 o 
  19   3   4        7.30       12.22     54.16 o 
  21   3   4       63.52      153.36     64.30 o 
  23   3   4      319.50      383.32     58.93 o 
  25   3   4       30.13      124.09     61.33 o 
 -26   4   4      629.70      538.57     68.94 o 
 -24   4   4     1903.67     1876.22     79.43 o 
 -22   4   4        6.49       27.97     53.00 o 
 -20   4   4       50.60       84.71     49.69 o 
 -18   4   4     1454.23     1381.19     72.78 o 
 -16   4   4      191.10      523.00     67.13 o 
 -14   4   4     3014.14     3171.74     93.45 o 
 -12   4   4        0.24       84.54     42.56 o 
 -10   4   4     3062.81     3003.73     83.13 o 
  -8   4   4       37.83       93.26     37.81 o 
  -6   4   4      474.16      733.95     59.94 o 
  -4   4   4     3476.17     3138.79     85.67 o 
  -2   4   4     4828.91     5024.28    268.84 o 
   0   4   4     3975.62     4252.58     88.31 o 
   2   4   4    65008.67    65557.86    591.72 o 
   4   4   4        5.24       71.97     29.04 o 
   6   4   4     3979.93     4274.37     79.84 o 
   8   4   4    25580.44    25351.06    437.68 o 
  10   4   4     1425.10     1356.90     52.29 o 
  12   4   4       11.25       40.03     35.25 o 
  14   4   4     5668.86     5675.16    108.33 o 
  16   4   4     7864.60     7432.94    129.88 o 
  18   4   4      182.49      254.88     54.28 o 
  20   4   4       28.81       42.81     57.66 o 
  22   4   4       72.58      137.47     64.24 o 
  24   4   4      166.60      147.75     74.08 o 
 -25   5   4      777.46      843.53     79.34 o 
 -23   5   4       11.74       18.91     59.48 o 
 -21   5   4      223.95      314.05     62.14 o 
 -19   5   4      702.07      885.86     70.50 o 
 -17   5   4      271.94      174.61     54.00 o 
 -15   5   4        0.05      137.91     50.08 o 
 -13   5   4    12963.82    12394.65    285.65 o 
 -11   5   4     1611.59     1639.67     73.38 o 
  -9   5   4       96.05      215.24    100.32 o 
  -7   5   4     2167.85     2123.11    231.02 o 
  -5   5   4     1762.48     1859.65    103.74 o 
  -3   5   4     2760.57     2731.05     86.55 o 
  -1   5   4      308.47      361.08     66.83 o 
   1   5   4      139.30      174.64     38.49 o 
   3   5   4     1146.76     1215.80     61.29 o 
   5   5   4     3073.97     3268.13     75.39 o 
   7   5   4      918.36      902.48     52.90 o 
   9   5   4       47.71      211.24     40.42 o 
  11   5   4      126.97      181.23     42.83 o 
  13   5   4      124.28      135.38     42.03 o 
  15   5   4     4022.43     3631.47     92.60 o 
  17   5   4        5.13      -40.07     44.73 o 
  19   5   4      632.95      586.20     61.00 o 
  21   5   4       56.95      249.46     68.09 o 
  23   5   4       46.50      -72.84     72.84 o 
 -22   6   4      239.77      184.57     67.28 o 
 -20   6   4     2585.97     2542.36    106.95 o 
 -18   6   4     1088.76     1219.25     81.17 o 
 -16   6   4      454.10      519.86     59.30 o 
 -14   6   4      119.64      110.03     52.29 o 
 -12   6   4     1199.66     1209.36     99.45 o 
 -10   6   4     4090.42     3904.18    174.07 o 
  -8   6   4      771.78      787.53     85.30 o 
  -6   6   4     1326.34     1181.56     91.12 o 
  -4   6   4     4323.91     4224.37    114.08 o 
  -2   6   4     3816.02     4155.63    123.45 o 
   0   6   4       40.21      -31.84     45.01 o 
   2   6   4     2947.12     2439.44    109.77 o 
   4   6   4      543.10      329.67     89.19 o 
   6   6   4     1361.95     1323.44     60.82 o 
   8   6   4     7937.72     7816.43    133.69 o 
  10   6   4     1382.33     1239.83     61.89 o 
  12   6   4     3169.29     3162.20     89.55 o 
  14   6   4       78.07      104.96     45.10 o 
  16   6   4      188.49      200.50     92.61 o 
  18   6   4      263.94      312.96     80.08 o 
  20   6   4        0.79      154.45     70.31 o 
  22   6   4      774.22      802.96     93.38 o 
 -21   7   4      300.04      307.93     98.25 o 
 -19   7   4     2204.46     1946.00     99.75 o 
 -17   7   4       49.21       84.10     62.73 o 
 -15   7   4      370.72      455.43     81.72 o 
 -13   7   4      332.35      448.34     83.98 o 
 -11   7   4       85.86      147.16     73.98 o 
  -9   7   4     3498.72     3572.12    342.04 o 
  -7   7   4     1963.70     2088.69    150.29 o 
  -5   7   4      776.59      670.66     91.02 o 
  -3   7   4       63.76       43.21     50.88 o 
  -1   7   4       58.13      165.96     77.22 o 
   1   7   4      640.34      592.43     61.00 o 
   3   7   4     1101.45     1039.94     86.60 o 
   5   7   4     2132.90     1770.63     85.35 o 
   7   7   4     1146.56     1066.09     81.80 o 
   9   7   4     4385.16     4245.54    111.79 o 
  11   7   4        1.05       70.79     67.73 o 
  13   7   4      513.67      478.84     56.61 o 
  15   7   4       12.09       13.74     48.32 o 
  17   7   4      240.29      210.89     61.08 o 
  19   7   4        4.24       28.30     53.90 o 
 -18   8   4        2.49      -47.10     90.93 o 
 -16   8   4     1495.05     1447.38    117.90 o 
 -14   8   4        2.81      119.67     77.62 o 
 -12   8   4     1051.44      866.80     92.85 o 
 -10   8   4       18.96      244.18     80.44 o 
  -8   8   4      567.70      705.72     92.26 o 
  -6   8   4      771.60      851.46     97.03 o 
  -4   8   4      587.42      397.61     79.75 o 
  -2   8   4        3.11       30.73     52.35 o 
   0   8   4     4475.90     3957.56    117.47 o 
   2   8   4      481.64      517.63     65.33 o 
   4   8   4      138.19      347.31     62.39 o 
   6   8   4     3065.95     2933.33    107.13 o 
   8   8   4      837.23      784.65     72.11 o 
  10   8   4       21.18       13.09     59.20 o 
  12   8   4      430.70      542.09     99.60 o 
  14   8   4       43.92       39.37     48.49 o 
  16   8   4      244.39      231.11     79.58 o 
  18   8   4      122.20       97.87     62.48 o 
 -17   9   4       52.03      232.74     95.12 o 
 -15   9   4      633.45      574.45    168.57 o 
 -13   9   4       44.76       -3.40     80.87 o 
 -11   9   4       64.29      172.15     93.03 o 
  -9   9   4        3.05       98.02     81.99 o 
  -7   9   4      471.01      558.56     92.86 o 
  -5   9   4      444.39      468.89     88.24 o 
  -3   9   4       35.74      346.36    105.92 o 
  -1   9   4     1268.52     1314.61    140.39 o 
   1   9   4      165.06      316.64     60.43 o 
   3   9   4        0.99       36.19     70.51 o 
   5   9   4      924.40      993.94     78.67 o 
   7   9   4       21.14      107.18     87.98 o 
   9   9   4        7.15       88.92     62.52 o 
  11   9   4      615.27      698.28     90.35 o 
  13   9   4       46.90      130.35     78.51 o 
  15   9   4      115.83      168.67     87.22 o 
 -12  10   4       29.66      188.24     81.26 o 
 -10  10   4       12.34      154.72     90.02 o 
  -8  10   4       12.82       19.14     71.77 o 
  -6  10   4      191.64      575.51     96.73 o 
  -4  10   4      213.98      437.01     85.96 o 
  -2  10   4        1.33      110.87     78.73 o 
   0  10   4      976.45     1184.53    132.50 o 
   2  10   4      192.66      182.03     90.64 o 
   4  10   4     1160.70     1183.16     99.55 o 
   6  10   4      862.99     1346.00    140.28 o 
   8  10   4        0.04      168.12     70.27 o 
  10  10   4       78.48      316.83    152.09 o 
  12  10   4      569.06      751.45     82.77 o 
  -7  11   4      151.19      376.54    101.52 o 
  -5  11   4       60.87      505.57     94.38 o 
  -3  11   4        7.27      180.39     83.45 o 
  -1  11   4      802.93     1088.76    109.79 o 
   1  11   4       43.51      311.36     89.31 o 
   3  11   4       22.14      298.58     89.55 o 
   5  11   4     1855.94     1912.04    117.79 o 
 -25   1   5       45.90       82.82     61.72 o 
 -23   1   5      219.34      352.67     42.73 o 
 -21   1   5      341.48      400.62     39.58 o 
 -19   1   5       57.96       82.73     32.83 o 
 -17   1   5      467.56      465.08     37.68 o 
 -15   1   5     1784.10     1830.26     50.02 o 
 -13   1   5     1776.42     2103.77    119.51 o 
 -11   1   5     3112.85     3443.89     86.84 o 
  -9   1   5     2392.15     2505.49     67.55 o 
  -7   1   5     8464.42     8796.91     96.37 o 
  -5   1   5     5257.44     5565.49     59.00 o 
  -3   1   5     6461.13     6744.71     75.49 o 
  -1   1   5     1990.02     1946.31     32.52 o 
   1   1   5    92337.78    89075.14   1089.74 o 
   3   1   5      137.95       88.12     34.01 o 
   5   1   5     1326.36     1203.31     32.26 o 
   7   1   5     2661.47     2344.27     36.72 o 
   9   1   5     1151.49     1221.37     29.95 o 
  11   1   5     1383.57     1430.71     35.61 o 
  13   1   5     2347.63     2089.07     44.98 o 
  15   1   5      241.46      225.39     29.63 o 
  17   1   5      413.34      390.37     58.28 o 
  19   1   5       33.94       58.57     43.12 o 
  21   1   5     1181.43     1219.55     81.24 o 
  23   1   5      270.15      304.15     71.25 o 
  25   1   5       27.60       67.74     57.00 o 
 -26   2   5      558.29      562.38    112.12 o 
 -24   2   5      392.04      351.10     54.29 o 
 -22   2   5      142.32      119.14     37.77 o 
 -20   2   5       77.73      163.22     34.81 o 
 -18   2   5       31.03      109.82     33.86 o 
 -16   2   5       74.93      148.42     53.53 o 
 -14   2   5       46.47       40.56     29.72 o 
 -12   2   5     3036.84     3255.85     74.45 o 
 -10   2   5     3243.92     3748.58     76.04 o 
  -8   2   5    10045.43    10242.36    190.51 o 
  -6   2   5       22.88      149.25     61.28 o 
  -4   2   5     5942.09     5858.17     85.80 o 
  -2   2   5    47606.37    47005.02    617.36 o 
   0   2   5    25818.97    24591.19    205.00 o 
   2   2   5    13113.10    12661.89    140.16 o 
   4   2   5     2928.94     2838.95     46.05 o 
   6   2   5     2004.67     1795.21     34.65 o 
   8   2   5     4590.08     4987.98     63.61 o 
  10   2   5     4620.17     4501.46     62.96 o 
  12   2   5     3885.27     3829.10     61.36 o 
  14   2   5     1956.89     1850.28     55.74 o 
  16   2   5      257.68      292.32     39.18 o 
  18   2   5      475.93      483.47     61.18 o 
  20   2   5      122.76      152.70     64.85 o 
  22   2   5      155.63      171.38     69.45 o 
  24   2   5      656.18      620.41     72.75 o 
 -25   3   5      845.90     1019.47     70.04 o 
 -23   3   5      686.97      588.09     50.70 o 
 -21   3   5     1165.36     1173.53     58.42 o 
 -19   3   5      140.34      192.60     44.58 o 
 -17   3   5       23.30       13.44     34.30 o 
 -15   3   5      178.41      223.06     46.28 o 
 -13   3   5     2455.25     2555.86     76.00 o 
 -11   3   5     1233.60     1279.90     54.84 o 
  -9   3   5      135.76       48.75     28.88 o 
  -7   3   5     5756.95     5788.59    101.28 o 
  -5   3   5      662.54      988.93    247.13 o 
  -3   3   5    34038.96    33130.14    365.25 o 
  -1   3   5     6484.21     6814.82    106.55 o 
   1   3   5      501.83      390.24     25.12 o 
   3   3   5    17473.37    17387.86    234.77 o 
   5   3   5      138.80      161.67     19.49 o 
   7   3   5     4143.23     3948.00     60.42 o 
   9   3   5      540.57      624.38     28.32 o 
  11   3   5      161.62      177.13     23.93 o 
  13   3   5     3242.57     3219.65     73.83 o 
  15   3   5      477.42      442.26     42.79 o 
  17   3   5      306.79      306.71     56.26 o 
  19   3   5     1116.16      940.89     79.66 o 
  21   3   5      396.99      412.49    111.02 o 
  23   3   5      434.86      530.93     59.48 o 
  25   3   5     1735.81     1627.81    103.62 o 
 -26   4   5        7.23      -46.33     61.67 o 
 -24   4   5      309.13      535.59     64.09 o 
 -22   4   5     1037.03      901.85     70.64 o 
 -20   4   5      149.68      256.47     51.94 o 
 -18   4   5      903.01      898.21     62.19 o 
 -16   4   5     5141.90     4843.63    121.23 o 
 -14   4   5     1155.43     1198.45     65.17 o 
 -12   4   5     3233.22     3215.48     91.08 o 
 -10   4   5      729.15      827.60     75.00 o 
  -8   4   5      312.69      546.99    105.32 o 
  -6   4   5     7896.58     8321.62    158.06 o 
  -4   4   5      673.34      671.11     66.23 o 
  -2   4   5    18308.70    19079.53    359.39 o 
   0   4   5     4898.62     5537.48    103.78 o 
   2   4   5     1447.39     1927.43    216.44 o 
   4   4   5       28.72       88.47     30.56 o 
   6   4   5     2541.78     2463.54     71.37 o 
   8   4   5     1236.12     1306.55     50.89 o 
  10   4   5      137.31      168.87     35.95 o 
  12   4   5      293.12      287.72     40.00 o 
  14   4   5      289.61      439.97     67.39 o 
  16   4   5      964.99      915.77     53.95 o 
  18   4   5      172.08      126.09     46.05 o 
  20   4   5      143.46      167.41     57.08 o 
  22   4   5      153.77      236.79    144.59 o 
  24   4   5       52.27      213.15     77.63 o 
 -25   5   5     1022.19     1138.19     73.38 o 
 -23   5   5       51.48       63.05     59.99 o 
 -21   5   5      444.08      447.47     63.14 o 
 -19   5   5      976.07     1061.51     74.42 o 
 -17   5   5      193.90      160.86     53.22 o 
 -15   5   5     2086.70     2214.53     88.00 o 
 -13   5   5      844.59     1085.30    224.91 o 
 -11   5   5      166.36      249.69     59.89 o 
  -9   5   5    13046.63    12145.74    332.15 o 
  -7   5   5       26.82       62.56     50.45 o 
  -5   5   5      280.21      254.84     38.30 o 
  -3   5   5     7639.51     7161.24    126.84 o 
  -1   5   5       53.61       66.93     37.35 o 
   1   5   5      121.79      134.68     39.68 o 
   3   5   5     4971.01     4882.97    264.34 o 
   5   5   5     4478.80     4410.80     87.69 o 
   7   5   5     2223.82     2043.16     80.59 o 
   9   5   5     2728.87     2559.80     72.96 o 
  11   5   5     1875.43     1714.18     64.40 o 
  13   5   5       86.59      164.68     42.84 o 
  15   5   5      778.15      687.93     77.45 o 
  17   5   5      782.74      754.28     64.20 o 
  19   5   5      485.24      460.43    126.40 o 
  21   5   5      339.85      352.11    120.61 o 
  23   5   5        3.16       81.04     89.03 o 
 -22   6   5       57.32      -62.03     62.03 o 
 -20   6   5       21.72      130.09     63.57 o 
 -18   6   5     1144.62      975.66     75.81 o 
 -16   6   5      999.86      813.53     69.22 o 
 -14   6   5       62.49       85.14     53.47 o 
 -12   6   5       21.23       67.68     72.79 o 
 -10   6   5     4966.07     4710.59    250.51 o 
  -8   6   5       16.75      504.48    238.22 o 
  -6   6   5      477.56      555.51     77.97 o 
  -4   6   5     8477.35     8582.71    153.98 o 
  -2   6   5     1698.10     1739.43     70.45 o 
   0   6   5      247.64      106.45     80.06 o 
   2   6   5     9061.45     8676.90    160.41 o 
   4   6   5     1410.73     1170.99     69.72 o 
   6   6   5      118.20      141.92     43.39 o 
   8   6   5     4707.76     4575.61    115.00 o 
  10   6   5     1147.97     1301.93     64.57 o 
  12   6   5     1216.64     1168.43     63.76 o 
  14   6   5      370.49      432.49     51.95 o 
  16   6   5      139.68      186.43     55.80 o 
  18   6   5      225.69      264.38     55.24 o 
  20   6   5       57.82      171.91     73.11 o 
  22   6   5      540.78      608.80     93.62 o 
 -21   7   5       45.71      -14.86     65.33 o 
 -19   7   5      595.51      689.96     76.24 o 
 -17   7   5        2.86       11.61    143.59 o 
 -15   7   5      733.95      762.64     89.63 o 
 -13   7   5     1247.35     1222.30    104.25 o 
 -11   7   5       70.05       76.25     76.54 o 
  -9   7   5     8040.46     7056.75    481.74 o 
  -7   7   5     3440.71     3430.18    144.57 o 
  -5   7   5        0.14       80.85     76.43 o 
  -3   7   5     1456.41     1260.92     69.32 o 
  -1   7   5      909.35      859.71     64.74 o 
   1   7   5      167.58      230.12     53.95 o 
   3   7   5     2939.87     2707.02    104.21 o 
   5   7   5      420.38      362.22     61.57 o 
   7   7   5       69.20      -26.46     65.36 o 
   9   7   5     2997.00     2994.28     90.39 o 
  11   7   5     1510.23     1469.26     72.02 o 
  13   7   5       38.30       90.28     47.07 o 
  15   7   5     1362.10     1382.35     84.03 o 
  17   7   5      295.82      258.40     59.19 o 
  19   7   5      238.59      202.91     76.16 o 
 -20   8   5      282.49      171.48     94.26 o 
 -18   8   5      585.37      725.63    103.59 o 
 -16   8   5       33.03       61.37     80.89 o 
 -14   8   5       44.93       40.33     77.59 o 
 -12   8   5      367.49      397.80     86.16 o 
 -10   8   5      777.79      678.82     88.07 o 
  -8   8   5     2058.20     1874.89    205.55 o 
  -6   8   5     1338.06     1365.98    105.16 o 
  -4   8   5      787.14      744.26     92.02 o 
  -2   8   5      547.71      517.31     62.48 o 
   0   8   5       11.30       98.21    103.56 o 
   2   8   5      767.37      804.46     70.48 o 
   4   8   5     1662.50     1419.37     82.06 o 
   6   8   5       78.28      125.72     72.64 o 
   8   8   5        8.58       61.07     59.80 o 
  10   8   5      169.77      285.23     62.52 o 
  12   8   5      268.03      326.88     53.60 o 
  14   8   5        1.47       -3.64     57.18 o 
  16   8   5      201.12      250.39     99.26 o 
  18   8   5        0.15      -32.09     81.61 o 
 -17   9   5       49.50      217.41     94.34 o 
 -15   9   5      416.92      352.78     92.07 o 
 -13   9   5      276.87      268.53     87.95 o 
 -11   9   5      662.34      558.50     92.15 o 
  -9   9   5       27.96       93.86     76.82 o 
  -7   9   5      873.96      901.32    102.80 o 
  -5   9   5      496.43      554.45     86.62 o 
  -3   9   5      652.95      684.39    175.77 o 
  -1   9   5      103.17      354.55     84.38 o 
   1   9   5     2662.48     2810.30    107.50 o 
   3   9   5      624.63      666.88     66.19 o 
   5   9   5     1567.88     1758.27     94.38 o 
   7   9   5      163.63      221.07     63.30 o 
   9   9   5       59.65      199.27     61.02 o 
  11   9   5       59.17      237.73     75.20 o 
  13   9   5       73.55       30.94     81.50 o 
  15   9   5      323.39      487.87    131.20 o 
 -12  10   5      777.59      965.64    107.82 o 
 -10  10   5        1.78      199.49    163.58 o 
  -8  10   5      585.78      587.05     96.01 o 
  -6  10   5     1679.68     1562.61    117.96 o 
  -4  10   5      414.35      518.91     87.62 o 
  -2  10   5       35.93      255.35     77.21 o 
   0  10   5     2894.01     2902.71    150.63 o 
   2  10   5      829.95      940.47     80.35 o 
   4  10   5      557.30      610.81     75.63 o 
   6  10   5     1364.18     1490.10     93.61 o 
   8  10   5       91.40      179.66     67.83 o 
  10  10   5       43.47      263.62    152.86 o 
  -7  11   5      180.21      597.75    147.69 o 
  -5  11   5      226.04      376.57     89.64 o 
  -3  11   5        2.02      204.38     84.53 o 
  -1  11   5      152.66      580.16     96.77 o 
   1  11   5      254.70      590.45     97.07 o 
   3  11   5     1473.47     1652.77    180.26 o 
   5  11   5       12.14      120.85    190.36 o 
 -26   0   6      364.56      317.96     97.93 o 
 -24   0   6     2780.78     2643.21    168.27 o 
 -22   0   6     1874.31     1871.59     89.12 o 
 -20   0   6       42.66      105.90     48.45 o 
 -18   0   6     9874.00    10315.76    198.33 o 
 -16   0   6    11192.50    11241.51    201.18 o 
 -14   0   6     3264.24     3252.42     88.64 o 
 -12   0   6    14996.86    16276.51    243.70 o 
 -10   0   6    16134.85    17304.22    245.75 o 
  -8   0   6     4495.36     4506.69     68.08 o 
  -6   0   6     3612.93     3322.59     70.14 o 
  -4   0   6     4809.22     5037.13    127.10 o 
  -2   0   6    18050.81    17604.28    297.78 o 
   0   0   6     2124.93     2001.48     41.26 o 
   2   0   6    20558.25    20133.64    373.72 o 
   4   0   6      532.33      494.09     20.04 o 
   6   0   6     7556.95     7866.33    122.21 o 
   8   0   6      144.79      209.06     30.08 o 
  10   0   6     1335.17     1231.22     41.34 o 
  12   0   6       39.06       54.72     26.72 o 
  14   0   6      537.74      478.93     39.35 o 
  16   0   6     3056.74     2975.20     99.21 o 
  18   0   6     4339.71     4227.16    123.62 o 
  20   0   6      170.73       24.18     73.54 o 
  22   0   6     1298.93     1331.00    123.71 o 
  24   0   6     1466.56     1306.42    130.50 o 
  26   0   6        0.37       42.77     91.33 o 
 -27   1   6      102.99      220.00     74.44 o 
 -25   1   6       43.32       -8.55     58.53 o 
 -23   1   6      748.01      820.42     61.18 o 
 -21   1   6      314.75      274.90     38.14 o 
 -19   1   6        2.86       28.40     32.78 o 
 -17   1   6     1015.66     1131.45     75.03 o 
 -15   1   6      406.77      476.56     33.55 o 
 -13   1   6     2289.83     2272.70     50.74 o 
 -11   1   6      216.92      413.78    106.10 o 
  -9   1   6     2544.02     2594.94     45.50 o 
  -7   1   6    13590.05    14189.76    160.75 o 
  -5   1   6      881.91      816.66     59.21 o 
  -3   1   6     1781.26     1811.54     33.27 o 
  -1   1   6    19507.00    19280.02    283.04 o 
   1   1   6    54641.57    53642.75    864.34 o 
   3   1   6     8601.54     8647.86    127.50 o 
   5   1   6      779.30      910.10     31.92 o 
   7   1   6      496.55      438.07     20.00 o 
   9   1   6       36.24       32.45     24.85 o 
  11   1   6      415.52      450.70     24.85 o 
  13   1   6      157.27      166.48     24.91 o 
  15   1   6       22.85      -17.09     31.56 o 
  17   1   6     1478.99     1620.96     70.13 o 
  19   1   6       54.49       88.65     44.30 o 
  21   1   6      459.87      500.70     65.01 o 
  23   1   6        9.29      123.65     57.76 o 
  25   1   6       92.47       70.12     60.12 o 
 -26   2   6      692.17      741.08     81.76 o 
 -24   2   6      647.27      769.58     80.90 o 
 -22   2   6        8.62      -39.61     39.61 o 
 -20   2   6     1437.00     1384.37     53.75 o 
 -18   2   6     4448.35     4589.33    107.48 o 
 -16   2   6      962.28      945.53     53.00 o 
 -14   2   6      191.85      272.25     41.98 o 
 -12   2   6      187.33      391.42     49.26 o 
 -10   2   6     7088.89     7656.79    118.64 o 
  -8   2   6      304.35      303.14     39.92 o 
  -6   2   6     2091.21     2095.00     51.57 o 
  -4   2   6     6079.06     5575.41     73.34 o 
  -2   2   6      536.88      544.45     27.50 o 
   0   2   6     6553.11     6168.40    101.00 o 
   2   2   6     7337.03     7533.41    103.75 o 
   4   2   6    14682.88    15995.79    169.01 o 
   6   2   6     3317.08     3358.23     49.01 o 
   8   2   6     4440.56     4862.16     64.04 o 
  10   2   6     7711.16     7450.34     88.38 o 
  12   2   6     1286.11     1267.69     42.10 o 
  14   2   6      135.21      217.52     35.19 o 
  16   2   6     1661.89     1704.37     85.04 o 
  18   2   6      452.34      522.97     61.55 o 
  20   2   6      542.63      472.54     73.24 o 
  22   2   6     1511.76     1745.58    194.56 o 
  24   2   6      195.23      207.77     61.58 o 
 -27   3   6      166.70      112.32     72.72 o 
 -25   3   6       18.62       93.80     55.38 o 
 -23   3   6      770.45      917.18     56.79 o 
 -21   3   6      261.13      292.89     47.81 o 
 -19   3   6      419.30      426.29     49.21 o 
 -17   3   6      271.00      221.17     53.95 o 
 -15   3   6      347.05      463.77     41.14 o 
 -13   3   6       99.41      143.51     54.41 o 
 -11   3   6      291.05      271.60     38.31 o 
  -9   3   6     1525.50     1653.40     57.12 o 
  -7   3   6     7023.27     7521.62    111.45 o 
  -5   3   6     4112.05     3777.19     71.13 o 
  -3   3   6     1781.86     2166.71    375.08 o 
  -1   3   6     4711.79     4795.35     71.44 o 
   1   3   6     9489.03     9714.31    101.45 o 
   3   3   6     3400.32     3289.18     51.27 o 
   5   3   6     3381.21     3697.75     55.77 o 
   7   3   6      635.98      541.36     26.35 o 
   9   3   6     3484.85     3752.83     59.57 o 
  11   3   6     1524.08     1456.99     39.71 o 
  13   3   6      182.85      280.08     38.17 o 
  15   3   6        1.02       17.66     34.09 o 
  17   3   6      117.26       34.99     49.38 o 
  19   3   6       56.42       -3.69     64.65 o 
  21   3   6      247.35      345.17     69.53 o 
  23   3   6      589.66      612.11     61.59 o 
  25   3   6       24.90       86.02     63.05 o 
 -26   4   6      431.71      482.37    118.08 o 
 -24   4   6     1887.41     2042.69     92.06 o 
 -22   4   6       16.32       62.96     53.03 o 
 -20   4   6     1195.31     1227.42     73.27 o 
 -18   4   6        1.08        6.91     45.04 o 
 -16   4   6     3693.79     3742.75    105.06 o 
 -14   4   6     1713.75     1787.19     79.22 o 
 -12   4   6       41.85       94.66     53.59 o 
 -10   4   6     4665.11     4584.27    101.95 o 
  -8   4   6    27800.80    28135.83    664.65 o 
  -6   4   6       28.28       82.76     99.35 o 
  -4   4   6     1971.31     1892.62     57.25 o 
  -2   4   6     7877.47     6747.92    178.15 o 
   0   4   6     2642.34     3041.34     75.18 o 
   2   4   6     9698.81    10340.85    140.02 o 
   4   4   6    11592.12    10519.32    116.43 o 
   6   4   6      253.84      257.51     28.05 o 
   8   4   6     3813.73     3913.05     63.91 o 
  10   4   6       47.15       93.91     33.89 o 
  12   4   6     3081.77     2869.94     74.38 o 
  14   4   6     1160.76     1098.98     54.66 o 
  16   4   6      630.81      618.85     53.93 o 
  18   4   6      169.32      156.78     64.05 o 
  20   4   6     2007.80     1953.69    145.89 o 
  22   4   6      274.92      350.72     76.12 o 
  24   4   6      397.58      432.62     82.22 o 
 -25   5   6      197.15      163.42     67.09 o 
 -23   5   6      721.69      685.69     74.74 o 
 -21   5   6      299.43      247.94     85.48 o 
 -19   5   6      138.12      215.23     57.07 o 
 -17   5   6        0.80       -4.94     49.96 o 
 -15   5   6     1449.27     1450.33     76.97 o 
 -13   5   6       84.95      177.50     51.74 o 
 -11   5   6       78.46      194.12     61.96 o 
  -9   5   6     2722.25     2993.10    118.02 o 
  -7   5   6      551.55      602.76     42.78 o 
  -5   5   6      753.96      786.28     45.89 o 
  -3   5   6     2381.03     2376.18     72.20 o 
  -1   5   6      385.25      594.56     92.80 o 
   1   5   6      844.19     1013.79     63.98 o 
   3   5   6    19205.19    19798.37    224.56 o 
   5   5   6        0.61       66.45     33.14 o 
   7   5   6     2933.08     2814.96     73.53 o 
   9   5   6     1006.01     1006.70     52.63 o 
  11   5   6      386.52      368.09     47.01 o 
  13   5   6     1357.06     1177.92     59.28 o 
  15   5   6       16.58       88.01     44.90 o 
  17   5   6      618.89      445.51     58.38 o 
  19   5   6      818.56      890.01     90.47 o 
  21   5   6      217.62      190.05     74.99 o 
  23   5   6        4.85      -53.36     74.10 o 
 -22   6   6      190.17      228.60    121.49 o 
 -20   6   6      909.16     1060.88     81.19 o 
 -18   6   6      158.93      167.46     59.07 o 
 -16   6   6      948.24      988.53     73.64 o 
 -14   6   6      939.70      973.35     96.18 o 
 -12   6   6      630.88      698.71     86.93 o 
 -10   6   6       61.93      311.52    102.32 o 
  -8   6   6     8489.14     7114.44    259.90 o 
  -6   6   6     2362.96     2210.02    120.11 o 
  -4   6   6     3154.59     3160.42     89.64 o 
  -2   6   6     1995.42     2033.94     90.08 o 
   0   6   6     1856.30     1620.56     72.85 o 
   2   6   6      584.76      734.34    215.95 o 
   4   6   6     1240.07     1032.61     66.02 o 
   6   6   6      634.09      666.31     65.85 o 
   8   6   6      693.70      712.74     53.22 o 
  10   6   6     9525.21     9301.54    152.25 o 
  12   6   6     2228.01     2432.23     90.00 o 
  14   6   6     1076.86     1117.00     69.43 o 
  16   6   6       54.54      111.45     49.57 o 
  18   6   6      111.61      144.24     69.08 o 
  20   6   6     1970.85     2047.01    255.81 o 
 -21   7   6      250.15      356.82     94.78 o 
 -19   7   6      180.38      201.96    154.78 o 
 -17   7   6      110.12      124.61     79.33 o 
 -15   7   6     1105.03      936.12    106.12 o 
 -13   7   6        2.64       30.89     72.15 o 
 -11   7   6       24.31      -10.89     73.00 o 
  -9   7   6     3125.37     3256.99    145.76 o 
  -7   7   6     2981.74     2844.72    138.07 o 
  -5   7   6      335.98      322.11     83.28 o 
  -3   7   6     2021.14     2071.69     84.05 o 
  -1   7   6      608.49      574.11     60.82 o 
   1   7   6     1595.16     1477.88     77.33 o 
   3   7   6      103.10      134.48    107.21 o 
   5   7   6      303.79      365.89     58.68 o 
   7   7   6      487.53      421.53     78.32 o 
   9   7   6     1739.27     1778.35     82.27 o 
  11   7   6       95.54      262.90     58.41 o 
  13   7   6      122.94      197.24     51.03 o 
  15   7   6      185.96      224.78     58.50 o 
  17   7   6      120.35      234.83    107.35 o 
  19   7   6      623.55      637.20     88.01 o 
 -20   8   6        5.57      -13.77     89.99 o 
 -18   8   6     1727.38     1758.67    130.14 o 
 -16   8   6      231.63      263.34     99.13 o 
 -14   8   6      850.76      813.76     97.23 o 
 -12   8   6      963.08     1034.45    102.94 o 
 -10   8   6      496.99      617.54     95.55 o 
  -8   8   6      450.63      374.01     86.36 o 
  -6   8   6     2008.40     1902.86    117.73 o 
  -4   8   6      811.72      682.08     91.35 o 
  -2   8   6      260.61      127.90     56.03 o 
   0   8   6      238.59      203.04     57.02 o 
   2   8   6      256.72      267.07     58.43 o 
   4   8   6        7.35       56.26     55.70 o 
   6   8   6      341.42      304.87     61.88 o 
   8   8   6        0.88       46.63     54.03 o 
  10   8   6     1491.15     1446.80     86.60 o 
  12   8   6      349.63      397.65     57.69 o 
  14   8   6        8.17      -28.00     53.83 o 
  16   8   6     1453.43     1448.29     91.57 o 
 -17   9   6      266.06      387.02     96.51 o 
 -15   9   6       26.61       41.91     86.30 o 
 -13   9   6        6.23       36.18     75.68 o 
 -11   9   6      195.44      353.68     88.37 o 
  -9   9   6      162.30      144.34     79.13 o 
  -7   9   6     1021.66      871.02    146.29 o 
  -5   9   6       16.33      179.64     80.05 o 
  -3   9   6       36.65      120.90    112.91 o 
  -1   9   6     1006.36      910.46     99.21 o 
   1   9   6       26.78      207.31     58.96 o 
   3   9   6       68.50      108.61    119.81 o 
   5   9   6      221.59      289.42     61.11 o 
   7   9   6      238.76      289.01     61.41 o 
   9   9   6      702.23      762.27     95.54 o 
  11   9   6        5.74      148.50     66.78 o 
  13   9   6      163.71      186.70     89.53 o 
  15   9   6      109.71      130.79    121.41 o 
 -12  10   6      117.23      202.15     90.61 o 
 -10  10   6      543.38      614.33     96.60 o 
  -8  10   6       65.93      211.25     85.48 o 
  -6  10   6      876.40      962.87    136.10 o 
  -4  10   6      219.81      409.66     88.07 o 
  -2  10   6       12.70      120.40     80.47 o 
   0  10   6      703.92      806.65     98.62 o 
   2  10   6        1.36      212.02     69.32 o 
   4  10   6      236.55      513.80    223.33 o 
   6  10   6      201.00      428.55    139.60 o 
   8  10   6      296.03      361.59     72.34 o 
  10  10   6      116.38      266.13    101.32 o 
  -5  11   6     1093.85     1168.82    114.91 o 
  -3  11   6       76.36      421.94     86.95 o 
  -1  11   6      440.20      726.22     97.19 o 
   1  11   6      712.71     1149.46    165.98 o 
   3  11   6      236.20      628.88     98.02 o 
 -27   1   7      665.82      695.75     82.17 o 
 -25   1   7       61.35       78.51     62.56 o 
 -23   1   7     2471.56     2540.29    168.27 o 
 -21   1   7        0.86      -25.74     37.69 o 
 -19   1   7      422.95      420.79     38.05 o 
 -17   1   7    12225.52    11999.46    170.91 o 
 -15   1   7       45.66      117.73     64.27 o 
 -13   1   7     1443.72     1577.79     42.39 o 
 -11   1   7    31486.33    32531.67    528.70 o 
  -9   1   7     2416.95     2696.88     47.22 o 
  -7   1   7      465.05      583.84     25.05 o 
  -5   1   7    34567.70    34163.95    313.66 o 
  -3   1   7      685.74      674.61     29.04 o 
  -1   1   7    41305.04    40512.64    500.85 o 
   1   1   7    43170.18    42220.37    356.48 o 
   3   1   7     1138.58      988.79     46.59 o 
   5   1   7      147.25       94.15     15.22 o 
   7   1   7      819.74      747.30     23.61 o 
   9   1   7     1178.40     1174.97     29.78 o 
  11   1   7     4633.12     4270.71     60.97 o 
  13   1   7     1160.58     1285.50     37.63 o 
  15   1   7      160.63      218.08     40.72 o 
  17   1   7     5019.31     4921.95    112.23 o 
  19   1   7        0.41       34.76     42.13 o 
  21   1   7      151.95      165.48     52.63 o 
  23   1   7      680.59      686.27     75.10 o 
  25   1   7       23.47       25.40     61.72 o 
 -26   2   7       47.27      207.79     68.28 o 
 -24   2   7        0.24      -19.54     58.97 o 
 -22   2   7       25.81      -16.06     40.93 o 
 -20   2   7     1794.38     1936.41     73.67 o 
 -18   2   7      176.53      336.76     59.88 o 
 -16   2   7     1806.18     1558.96     61.02 o 
 -14   2   7     8229.50     8733.75    270.60 o 
 -12   2   7    13969.49    14555.74    438.43 o 
 -10   2   7      237.85      147.42     43.76 o 
  -8   2   7     3014.76     3256.13     53.09 o 
  -6   2   7     9145.78     8773.59    105.46 o 
  -4   2   7     2146.34     2047.19     41.68 o 
  -2   2   7     3761.40     3669.45     48.53 o 
   0   2   7     7666.25     7719.19     80.65 o 
   2   2   7     5699.08     5778.32    104.49 o 
   4   2   7     7531.92     8112.88     88.08 o 
   6   2   7      590.87      921.00     27.78 o 
   8   2   7     7721.36     7712.06     87.39 o 
  10   2   7      292.44      395.20     28.15 o 
  12   2   7     3654.16     3464.11     60.09 o 
  14   2   7     2058.30     2106.05     59.21 o 
  16   2   7     2635.96     2503.92    130.60 o 
  18   2   7     1081.85     1063.34     75.68 o 
  20   2   7       26.07       49.33     44.20 o 
  22   2   7      261.87      406.04     55.85 o 
  24   2   7      280.06      417.94     66.14 o 
 -27   3   7        2.41      171.27    109.92 o 
 -25   3   7      401.85      437.76     79.30 o 
 -23   3   7     1459.19     1503.63     76.49 o 
 -21   3   7      562.72      551.09     55.69 o 
 -19   3   7      166.32      109.00     40.51 o 
 -17   3   7      989.98     1162.94     77.25 o 
 -15   3   7     4970.82     4687.65    176.84 o 
 -13   3   7     4700.07     4556.37    131.51 o 
 -11   3   7     2045.32     2319.94     69.29 o 
  -9   3   7      171.87      203.25     31.04 o 
  -7   3   7    17254.87    17337.38    218.51 o 
  -5   3   7     5155.80     5394.78     91.40 o 
  -3   3   7       52.63       50.36     19.99 o 
  -1   3   7      722.82      946.29     29.38 o 
   1   3   7     5681.42     5531.00     90.15 o 
   3   3   7     6995.36     6966.98     81.94 o 
   5   3   7     7945.44     7894.70    104.49 o 
   7   3   7      310.03      477.71     26.90 o 
   9   3   7     9650.04     9653.77    109.23 o 
  11   3   7       99.36       76.98     24.14 o 
  13   3   7     1786.93     1711.81     58.15 o 
  15   3   7     1150.91     1054.94     87.46 o 
  17   3   7       34.60      -26.99     48.12 o 
  19   3   7       95.74      170.01     55.41 o 
  21   3   7       34.38       12.36     61.55 o 
  23   3   7       80.69      145.03     55.55 o 
 -26   4   7       40.18      124.57     77.07 o 
 -24   4   7      871.45      856.62     70.15 o 
 -22   4   7       12.75       21.34     51.06 o 
 -20   4   7       11.90      154.99     52.91 o 
 -18   4   7      782.42      835.68     61.59 o 
 -16   4   7        0.41       76.18     64.02 o 
 -14   4   7      617.65      625.29     56.68 o 
 -12   4   7        0.54       38.26     38.04 o 
 -10   4   7      131.94      403.51    140.49 o 
  -6   4   7       55.92      147.47     32.98 o 
  -4   4   7     1416.74     1541.24    106.08 o 
  -2   4   7     5550.19     5775.87    146.45 o 
   0   4   7     5874.28     5890.89    108.06 o 
   2   4   7      832.37     1046.52     39.52 o 
   4   4   7     5908.28     6320.15    107.91 o 
   6   4   7       10.46       44.65     21.75 o 
   8   4   7      132.76      104.59     24.65 o 
  10   4   7      411.26      359.69     37.84 o 
  12   4   7       32.55      136.74     39.58 o 
  14   4   7      970.32     1054.07     70.50 o 
  16   4   7      113.45       78.97     46.77 o 
  18   4   7     1653.65     1583.13     98.11 o 
  20   4   7       38.72      162.94     66.97 o 
  22   4   7       13.93      -35.15     66.42 o 
 -25   5   7      370.18      388.21     70.82 o 
 -23   5   7        1.21      -27.60     69.95 o 
 -21   5   7     2142.45     2199.36     96.68 o 
 -19   5   7     1435.30     1461.01     92.39 o 
 -17   5   7      612.28      691.56     63.84 o 
 -15   5   7     4404.94     4243.08    115.68 o 
 -13   5   7     1193.40     1118.53     89.67 o 
 -11   5   7      837.71      852.69     79.22 o 
  -9   5   7     2072.65     1912.12    102.79 o 
  -7   5   7      209.48      291.96     39.76 o 
  -5   5   7      458.99      567.09     46.14 o 
  -3   5   7    10907.21    10645.86    165.19 o 
  -1   5   7     6726.34     6253.82    119.63 o 
   1   5   7     6570.54     5806.10    117.96 o 
   3   5   7      485.94      714.03    155.58 o 
   5   5   7      832.72      680.23     44.88 o 
   7   5   7     3832.10     3743.02     83.82 o 
   9   5   7     1732.65     1622.94     62.17 o 
  11   5   7      511.80      435.37     46.89 o 
  13   5   7      114.07      108.34     40.03 o 
  15   5   7      369.68      253.63     47.23 o 
  17   5   7     1049.33      970.13    151.49 o 
  19   5   7     3023.00     2941.87    242.52 o 
  21   5   7      218.25      248.84     75.97 o 
 -22   6   7      932.91      757.21     77.69 o 
 -20   6   7      588.70      764.57     75.62 o 
 -18   6   7       11.94      -28.22     53.28 o 
 -16   6   7     3659.53     3625.12    152.80 o 
 -14   6   7     1482.78     1438.53    103.14 o 
 -12   6   7      978.93      871.96     95.01 o 
 -10   6   7     1060.34      968.44     95.56 o 
  -8   6   7     1291.68     1649.33    108.30 o 
  -6   6   7      192.29      167.97    102.62 o 
  -4   6   7     3706.92     3579.20     94.30 o 
  -2   6   7     7151.26     6887.37    134.51 o 
   0   6   7      983.35      919.06    108.47 o 
   2   6   7      163.64      351.03     81.54 o 
   4   6   7     1201.35     1237.09     57.69 o 
   6   6   7      996.66      903.53     54.72 o 
   8   6   7     3243.69     3155.80     84.71 o 
  10   6   7       91.47      265.84     59.61 o 
  12   6   7      277.17      322.30     49.58 o 
  14   6   7     3226.44     3138.61    103.15 o 
  16   6   7      508.86      405.99     59.54 o 
  18   6   7      541.54      579.89     84.12 o 
  20   6   7     2270.20     2201.76    126.70 o 
 -21   7   7      156.10      176.16     88.97 o 
 -19   7   7      377.26      516.67     96.43 o 
 -17   7   7      165.07      161.07     81.45 o 
 -15   7   7      383.03      422.36     84.66 o 
 -13   7   7        2.84      -41.01     72.04 o 
 -11   7   7       11.99      -61.33     61.33 o 
  -9   7   7      984.98      930.47     96.66 o 
  -7   7   7      694.78      800.13     92.76 o 
  -5   7   7     1031.48      983.97     95.58 o 
  -3   7   7     1211.00     1193.39     95.27 o 
  -1   7   7      263.41      147.34     53.60 o 
   1   7   7     2184.46     1933.82     84.73 o 
   3   7   7      208.66      159.55     68.05 o 
   5   7   7     1654.47     1539.08     81.42 o 
   7   7   7     2062.54     2008.41     74.69 o 
   9   7   7      206.70      240.11     48.35 o 
  11   7   7     2999.55     2783.61     88.26 o 
  13   7   7     2659.86     2352.55     97.51 o 
  15   7   7        0.89       64.84     65.74 o 
  17   7   7     1491.74     1374.55    139.49 o 
  19   7   7       12.80      132.49     78.00 o 
 -20   8   7      401.62      381.34    102.61 o 
 -18   8   7        7.46      203.35     90.40 o 
 -16   8   7      160.28      240.97     79.61 o 
 -14   8   7      174.93      253.71     83.15 o 
 -12   8   7       32.08      124.87     92.03 o 
 -10   8   7       49.19      108.97     79.86 o 
  -8   8   7      135.43      249.26    151.59 o 
  -6   8   7        0.02       68.62     73.60 o 
  -4   8   7      204.10      153.95     74.94 o 
  -2   8   7        8.08       -2.14     51.26 o 
   0   8   7       11.84       61.47     55.79 o 
   2   8   7      282.48      274.25     58.14 o 
   4   8   7      435.53      456.61     61.65 o 
   6   8   7       67.86       45.53     51.34 o 
   8   8   7      443.10      606.41    137.47 o 
  10   8   7      214.15      313.59     51.27 o 
  12   8   7      323.11      447.06     79.51 o 
  14   8   7      189.96      133.94     57.97 o 
  16   8   7        3.21       62.42     61.14 o 
 -17   9   7      570.83      657.03    101.46 o 
 -15   9   7      217.81      156.44     90.31 o 
 -13   9   7      291.53      263.42    126.70 o 
 -11   9   7      587.93      608.18     96.80 o 
  -9   9   7      230.62      371.19     80.68 o 
  -7   9   7      937.94      882.38     98.57 o 
  -5   9   7     1255.47     1211.81    139.49 o 
  -3   9   7      442.82      478.11     85.45 o 
  -1   9   7       13.16      139.03     77.55 o 
   1   9   7      834.22      944.36     78.42 o 
   3   9   7      215.77      316.38     67.08 o 
   5   9   7      228.14      281.33     62.75 o 
   7   9   7       64.89       92.15     60.17 o 
   9   9   7      474.57      739.80    125.55 o 
  11   9   7      599.24      615.78     89.35 o 
  13   9   7       99.59       90.09     83.06 o 
 -12  10   7      591.99      561.26    101.27 o 
 -10  10   7      485.21      686.82    100.97 o 
  -8  10   7      272.59      209.56     87.89 o 
  -6  10   7     1196.39     1374.27    119.27 o 
  -4  10   7     1365.20     1339.78    114.39 o 
  -2  10   7       98.84       95.17     87.83 o 
   0  10   7       46.64      375.56     84.79 o 
   2  10   7      177.24      434.04     75.06 o 
   4  10   7      152.54      327.80    131.65 o 
   6  10   7      760.80      962.99     86.69 o 
   8  10   7       49.45      257.47     74.35 o 
  10  10   7      840.51     1150.63    102.15 o 
  -5  11   7       36.03      426.24     94.21 o 
  -3  11   7       15.69      380.86     93.04 o 
  -1  11   7      269.14      586.70     97.39 o 
   1  11   7      754.01     1180.16    114.40 o 
   3  11   7       40.59      537.22     96.09 o 
 -28   0   8     1785.87     1833.82    156.88 o 
 -26   0   8       74.22       31.58     89.73 o 
 -24   0   8     1137.20     1250.26    130.50 o 
 -22   0   8     1540.07     1620.58    131.10 o 
 -20   0   8      143.93       90.93     47.58 o 
 -18   0   8      672.66      576.64     64.55 o 
 -16   0   8    38198.57    38710.82    579.36 o 
 -14   0   8      704.65      652.37     46.51 o 
 -12   0   8       90.57       87.84     61.75 o 
 -10   0   8    11603.56    11559.34    143.62 o 
  -8   0   8      940.84     1014.95     29.18 o 
  -6   0   8     2680.21     3110.72     70.98 o 
  -4   0   8     6017.24     5831.61    103.05 o 
  -2   0   8       76.40      147.16     23.86 o 
   0   0   8    63841.71    61138.15   1799.15 o 
   2   0   8    56576.43    55595.14    965.27 o 
   4   0   8     9457.80     9246.24    210.44 o 
   6   0   8        6.24        6.53     21.08 o 
   8   0   8      770.32      739.30     49.06 o 
  10   0   8     2103.14     2138.59     61.05 o 
  12   0   8     8461.09     8302.66    132.11 o 
  14   0   8     2028.52     2180.24     84.86 o 
  16   0   8     3520.67     3454.42    111.29 o 
  18   0   8     7065.43     6880.33    165.02 o 
  20   0   8     1305.24     1422.93    125.51 o 
  22   0   8     1685.26     1792.65    143.49 o 
  24   0   8       20.98       62.35     88.33 o 
 -27   1   8       92.52       66.96     66.56 o 
 -25   1   8     1720.04     1702.14    102.38 o 
 -23   1   8       26.32      193.59     61.17 o 
 -21   1   8      209.92      130.02     42.26 o 
 -19   1   8     1936.50     1940.77     58.02 o 
 -17   1   8      489.39      760.47     56.71 o 
 -15   1   8     4080.33     4021.33     92.10 o 
 -13   1   8      290.68      335.59     27.06 o 
 -11   1   8     1709.88     2106.38     38.79 o 
  -9   1   8     2698.24     3010.92     42.10 o 
  -7   1   8    16497.88    17135.16    175.21 o 
  -5   1   8     1507.93     1691.42     36.02 o 
  -3   1   8     9877.48    10065.07    109.18 o 
  -1   1   8     7813.04     8065.91     79.09 o 
   1   1   8     7700.56     7668.06    111.71 o 
   3   1   8      868.63      732.49     35.64 o 
   5   1   8       89.68      110.02     17.40 o 
   7   1   8       61.02       94.69     19.64 o 
   9   1   8     5361.19     5263.56     68.58 o 
  11   1   8       82.96       96.63     21.75 o 
  13   1   8     5090.30     5037.15     83.85 o 
  15   1   8     3281.39     3347.88     84.35 o 
  17   1   8     1305.18     1205.24     63.62 o 
  19   1   8      341.24      316.04     50.95 o 
  21   1   8      239.14      313.20     58.18 o 
  23   1   8        3.01       12.07     57.91 o 
  25   1   8      124.37       76.11     70.15 o 
 -26   2   8      425.49      458.63     77.30 o 
 -24   2   8      383.54      313.14     67.29 o 
 -22   2   8      583.60      609.08     53.94 o 
 -20   2   8       11.03      103.10     40.87 o 
 -18   2   8      310.91      363.83     63.03 o 
 -16   2   8     2309.72     2527.86     76.06 o 
 -14   2   8     1770.63     2040.43     65.00 o 
 -12   2   8      153.04      161.12     51.16 o 
 -10   2   8     3955.84     3970.89     83.34 o 
  -8   2   8     5118.61     5454.51     88.37 o 
  -6   2   8       94.77      184.60     21.12 o 
  -4   2   8      168.80      150.28     20.18 o 
  -2   2   8    19996.60    19323.36    168.46 o 
   0   2   8     2952.51     3225.32     46.69 o 
   2   2   8      170.96      293.97     20.88 o 
   4   2   8    11888.72    12497.75    220.02 o 
   6   2   8     6003.56     6049.21     72.37 o 
   8   2   8      647.39      576.41     27.23 o 
  10   2   8     4394.70     4698.60     67.97 o 
  12   2   8     5132.00     5113.69     74.60 o 
  14   2   8     3151.88     3047.29     81.83 o 
  16   2   8       89.96       37.37     53.40 o 
  18   2   8     2069.56     1995.23     97.19 o 
  20   2   8      668.60      754.05     60.75 o 
  22   2   8       44.29      101.34     60.85 o 
  24   2   8     2111.17     1929.84    107.78 o 
 -27   3   8       14.92       11.01    159.58 o 
 -25   3   8      388.10      412.11     58.06 o 
 -23   3   8      128.10      263.48     53.35 o 
 -21   3   8      170.00      168.69     51.68 o 
 -19   3   8      323.66      503.72     50.92 o 
 -17   3   8     5633.70     5631.11    269.83 o 
 -15   3   8     2254.30     2336.27     75.12 o 
 -13   3   8      128.24      350.48     63.78 o 
 -11   3   8     2055.01     2303.46     50.22 o 
  -9   3   8      997.80      949.86     46.77 o 
  -7   3   8     6338.62     6937.29    109.64 o 
  -5   3   8     3768.19     3683.22     74.65 o 
  -3   3   8      435.77      551.46     29.00 o 
  -1   3   8     6041.11     6065.34     74.04 o 
   1   3   8      393.85      510.68     34.36 o 
   3   3   8       73.38      108.62     21.61 o 
   5   3   8      175.84      288.19     24.02 o 
   7   3   8     1158.28     1178.85     35.43 o 
   9   3   8      384.81      518.64     30.27 o 
  11   3   8       65.69        6.39     25.11 o 
  13   3   8     2109.94     1999.84     70.70 o 
  15   3   8      171.11       94.08     90.23 o 
  17   3   8       41.81      -49.39     49.39 o 
  19   3   8        9.27      115.01     55.82 o 
  21   3   8       31.03       60.78     63.96 o 
  23   3   8      857.45      847.65     71.26 o 
 -26   4   8     1796.93     1722.37    113.16 o 
 -24   4   8      192.66      236.03     58.48 o 
 -22   4   8      362.49      362.44     57.69 o 
 -20   4   8     1343.14     1623.70    107.51 o 
 -18   4   8     1139.02     1109.89     67.41 o 
 -16   4   8     1390.27     1280.84     73.67 o 
 -14   4   8     5544.09     5396.42    165.31 o 
 -12   4   8      184.96      127.71     40.98 o 
 -10   4   8     2508.51     2719.56    106.39 o 
  -8   4   8     8467.75     8509.86    144.64 o 
  -6   4   8     4105.22     3872.30     82.53 o 
  -4   4   8     9836.09     9758.63    147.61 o 
  -2   4   8    10610.02    10504.22    155.19 o 
   0   4   8       60.59      173.71     59.50 o 
   2   4   8     3627.49     2996.12     59.73 o 
   4   4   8      368.95      295.99     27.38 o 
   6   4   8     1881.34     2001.54     46.64 o 
   8   4   8     2643.89     2378.36     51.58 o 
  10   4   8     1158.06      902.61     47.90 o 
  12   4   8     5589.60     5513.00    102.76 o 
  14   4   8     5168.90     4716.74    113.05 o 
  16   4   8        2.85      -54.99     81.84 o 
  18   4   8      335.56      445.22     67.92 o 
  20   4   8     2862.37     2885.23    233.12 o 
  22   4   8      126.66       63.66    125.81 o 
 -25   5   8      633.39      612.06     97.01 o 
 -23   5   8      350.75      262.03     66.11 o 
 -21   5   8      295.50      408.20    108.04 o 
 -19   5   8        3.65       48.19     75.23 o 
 -17   5   8     1216.10      988.95     69.13 o 
 -15   5   8     2240.37     2190.49    127.95 o 
 -13   5   8     1993.84     1816.31    107.77 o 
 -11   5   8      244.78      296.94     67.24 o 
  -9   5   8     1040.99     1179.93    106.52 o 
  -7   5   8     2072.01     2078.45     78.90 o 
  -5   5   8     1755.80     1900.12     93.47 o 
  -3   5   8     1954.40     1904.32    168.95 o 
  -1   5   8     3556.78     3785.62     92.39 o 
   1   5   8      205.40      217.93    122.26 o 
   3   5   8       71.18      140.54     59.80 o 
   5   5   8      156.82      141.05     36.89 o 
   7   5   8       12.14       23.44     27.65 o 
   9   5   8      696.23      684.36     46.92 o 
  11   5   8     1720.45     1665.05     63.59 o 
  13   5   8      531.61      472.73     56.10 o 
  15   5   8     2331.75     2064.44    112.77 o 
  17   5   8      540.06      476.45     71.57 o 
  19   5   8      112.44      166.96     66.33 o 
  21   5   8      596.20      542.40    146.49 o 
 -22   6   8       16.82      -61.51     61.51 o 
 -20   6   8     2340.70     2528.03    106.11 o 
 -18   6   8      164.68      108.93     75.71 o 
 -16   6   8      976.83     1112.15    102.68 o 
 -14   6   8     1727.94     2066.52    120.60 o 
 -12   6   8     1293.59     1252.48    102.49 o 
 -10   6   8     1358.11     1350.45    100.19 o 
  -8   6   8     1456.86     1375.06     99.83 o 
  -6   6   8      851.74      836.07     58.31 o 
  -4   6   8     3915.28     3567.28     97.38 o 
  -2   6   8      977.42     1094.47    149.16 o 
   0   6   8     1177.21     1148.87     91.56 o 
   2   6   8     7866.25     7154.69    161.32 o 
   4   6   8     2311.49     2154.37     82.21 o 
   6   6   8       83.35       12.75     45.09 o 
   8   6   8     6711.17     6334.97    209.66 o 
  10   6   8      177.77      192.98     51.00 o 
  12   6   8       90.21      157.30     49.01 o 
  14   6   8     1881.95     2084.87    108.59 o 
  16   6   8       17.02      173.86    124.61 o 
  18   6   8       56.24       53.80    108.42 o 
  20   6   8     1214.48     1283.84     98.99 o 
 -21   7   8      258.84       89.95    150.59 o 
 -19   7   8     1582.07     1593.19    184.96 o 
 -17   7   8      236.77      303.05     84.70 o 
 -15   7   8     1058.36      877.89     94.08 o 
 -13   7   8       95.47      118.96     72.02 o 
 -11   7   8      406.84      546.29    101.62 o 
  -9   7   8      446.42      399.73     81.78 o 
  -7   7   8     1213.08     1078.23     95.45 o 
  -5   7   8     2160.93     2073.81    117.76 o 
  -3   7   8     1904.56     1750.00     78.71 o 
  -1   7   8      140.62      183.04     54.17 o 
   1   7   8        6.45       82.41     68.29 o 
   3   7   8      695.21      781.42     68.36 o 
   5   7   8     1761.93     1855.50     87.51 o 
   7   7   8      769.93      826.92     58.49 o 
   9   7   8      366.18      440.80     52.90 o 
  11   7   8       60.01      268.79     51.23 o 
  13   7   8      518.74      728.83     68.32 o 
  15   7   8       12.79        7.25     72.46 o 
  17   7   8       25.24       38.42     66.40 o 
  19   7   8      142.34      154.57     78.24 o 
 -18   8   8       54.70      117.92     87.86 o 
 -16   8   8      808.82      881.78    104.85 o 
 -14   8   8       62.76       14.42     78.80 o 
 -12   8   8      775.87      678.49     91.40 o 
 -10   8   8       55.55      129.74     75.86 o 
  -8   8   8        7.30       36.61     71.82 o 
  -6   8   8      703.73      812.73    123.51 o 
  -4   8   8      141.92      213.35     74.53 o 
  -2   8   8        5.42      -52.76     52.76 o 
   0   8   8      464.02      473.94     61.80 o 
   2   8   8        9.74      -46.70     53.78 o 
   4   8   8     2495.74     2510.06    102.53 o 
   6   8   8      665.05      677.78     69.97 o 
   8   8   8        0.09       13.87     54.88 o 
  10   8   8     2979.22     2759.55     91.27 o 
  12   8   8      251.38      351.98    108.31 o 
  14   8   8       65.67      107.27     57.93 o 
  16   8   8       57.89       58.62     70.86 o 
 -17   9   8      525.96      453.43    115.91 o 
 -15   9   8      109.07      246.34     87.56 o 
 -13   9   8      168.19      273.02    102.92 o 
 -11   9   8      144.76      175.73     83.42 o 
  -9   9   8        0.08       50.06     76.95 o 
  -7   9   8       36.42      150.95     79.20 o 
  -5   9   8      788.14      921.93     98.90 o 
  -3   9   8       22.65      -35.74     71.05 o 
  -1   9   8      543.84      611.16     91.11 o 
   1   9   8       26.56      179.72     61.50 o 
   3   9   8      213.84      318.08     77.51 o 
   5   9   8     1266.81     1369.91     88.30 o 
   7   9   8       86.58      196.09     74.94 o 
   9   9   8       36.43      124.13     91.61 o 
  11   9   8      381.96      555.14     91.48 o 
  13   9   8       43.21      135.24     87.72 o 
 -12  10   8      115.80      112.11     83.63 o 
 -10  10   8      206.29      281.54     86.67 o 
  -8  10   8        7.26       67.32     81.39 o 
  -6  10   8       99.44      325.34     86.37 o 
  -4  10   8      176.98      440.12     91.51 o 
  -2  10   8       45.08      126.65     81.19 o 
   0  10   8      306.30      606.71     89.67 o 
   2  10   8       31.98      295.49     71.11 o 
   4  10   8      493.65      582.06    154.81 o 
   6  10   8        0.14      238.63    120.63 o 
   8  10   8      158.31      387.36    104.18 o 
  10  10   8      478.94      663.00    149.79 o 
  -5  11   8      553.50      819.67    108.45 o 
  -3  11   8      112.12      423.38     97.44 o 
  -1  11   8      445.40      642.82     97.36 o 
   1  11   8        1.08      390.37     93.92 o 
 -27   1   9      577.80      617.33     80.91 o 
 -25   1   9        6.87       42.32     61.38 o 
 -23   1   9     2208.06     2159.76    107.56 o 
 -21   1   9      413.04      425.61     62.98 o 
 -19   1   9      402.08      415.22     46.43 o 
 -17   1   9     1061.12     1163.27     46.29 o 
 -15   1   9     4787.52     4754.50     79.00 o 
 -13   1   9     1038.65      965.00     34.48 o 
 -11   1   9     3045.90     3297.39     48.39 o 
  -9   1   9     1302.57     1188.71     29.87 o 
  -7   1   9    23767.36    24084.15    235.73 o 
  -5   1   9     1433.23     1712.84     37.61 o 
  -3   1   9      793.61      767.94     55.93 o 
  -1   1   9       53.89       72.46     14.77 o 
   1   1   9    15701.90    15725.89    139.04 o 
   3   1   9       51.91       65.30     18.77 o 
   5   1   9     6378.67     6747.90     97.59 o 
   7   1   9     4572.29     4531.99     69.01 o 
   9   1   9     4185.56     4205.56     58.08 o 
  11   1   9     4677.59     4399.27     64.14 o 
  13   1   9    10438.59    10481.63    159.29 o 
  15   1   9     1672.13     1573.35     63.76 o 
  17   1   9        1.20      -28.25     39.83 o 
  19   1   9     1393.02     1326.06     69.28 o 
  21   1   9      905.58      786.64     73.88 o 
  23   1   9       14.18      -52.03     59.46 o 
 -26   2   9      681.62      754.74    106.82 o 
 -24   2   9      987.19     1077.06    114.71 o 
 -22   2   9      157.19      178.56     58.44 o 
 -20   2   9      649.93      671.36     58.14 o 
 -18   2   9        0.09       -8.96     47.00 o 
 -16   2   9     2534.58     2553.97     61.21 o 
 -14   2   9     1136.08     1253.09     53.56 o 
 -12   2   9     2185.23     2317.83     50.30 o 
 -10   2   9     1213.80     1364.38     37.56 o 
  -8   2   9    14948.58    16253.63    208.97 o 
  -6   2   9     3592.76     3654.93     55.10 o 
  -4   2   9    16472.13    17831.96    192.00 o 
  -2   2   9     1059.25     1217.52     28.79 o 
   0   2   9      753.78      700.87     30.42 o 
   2   2   9    22540.69    23025.45    204.93 o 
   4   2   9    15082.95    14569.17    177.16 o 
   6   2   9      151.60      245.99     21.32 o 
   8   2   9      351.87      346.70     24.32 o 
  10   2   9    10156.76     9939.25    165.93 o 
  12   2   9     3550.30     3325.75     58.60 o 
  14   2   9     1949.69     1899.08     88.64 o 
  16   2   9       53.21       62.15     48.69 o 
  18   2   9      229.61      359.81     62.62 o 
  20   2   9       30.33       63.81     45.36 o 
  22   2   9        5.97       87.23     59.49 o 
  24   2   9        9.79       81.92     61.45 o 
 -27   3   9       48.91      119.24    123.61 o 
 -25   3   9     1674.57     1802.81    108.44 o 
 -23   3   9      549.62      469.13     72.64 o 
 -21   3   9       61.76        8.93     43.86 o 
 -19   3   9      404.26      475.84     50.97 o 
 -17   3   9        1.67       94.32     54.17 o 
 -15   3   9      408.98      460.84     46.82 o 
 -13   3   9     6274.62     6419.01    212.65 o 
 -11   3   9      200.30      260.32     27.54 o 
  -9   3   9     1293.95     1138.19     44.28 o 
  -7   3   9       33.77      162.48     68.40 o 
  -5   3   9    14532.17    14845.76    165.50 o 
  -3   3   9     1205.68     1467.98     41.45 o 
  -1   3   9       88.23       72.36     22.74 o 
   1   3   9      842.57      886.05     29.79 o 
   3   3   9     2564.38     2153.92     43.67 o 
   5   3   9     1146.66     1241.65     35.59 o 
   7   3   9      564.72      630.26     29.91 o 
   9   3   9     2134.46     2006.01     46.23 o 
  11   3   9      162.73      108.04     27.36 o 
  13   3   9     1584.51     1619.23     65.21 o 
  15   3   9      629.06      643.25     67.55 o 
  17   3   9      356.52      387.83     64.22 o 
  19   3   9      219.48      299.51     66.41 o 
  21   3   9      495.51      491.60     70.78 o 
  23   3   9      563.15      576.68     66.65 o 
 -26   4   9       36.99      123.55    143.99 o 
 -24   4   9        1.50      114.19     69.89 o 
 -22   4   9      630.65      702.28     80.08 o 
 -20   4   9      375.83      384.37     54.38 o 
 -18   4   9       54.56       12.06     65.96 o 
 -16   4   9      170.89      114.26     47.47 o 
 -14   4   9       29.94      118.25     65.70 o 
 -12   4   9       64.89       49.56     76.24 o 
 -10   4   9      338.34      332.89     57.80 o 
  -8   4   9      547.95      830.14     66.18 o 
  -6   4   9     1916.12     2259.93     82.11 o 
  -4   4   9     6956.93     7258.51    122.34 o 
  -2   4   9      416.75      489.83     35.81 o 
   0   4   9      884.05      819.73     32.24 o 
   2   4   9       40.00       70.42     27.83 o 
   4   4   9      102.46      103.75     24.79 o 
   6   4   9     3949.37     3679.63     63.36 o 
   8   4   9      442.18      474.26     31.39 o 
  10   4   9     1302.44     1279.17     53.03 o 
  12   4   9      318.91      338.75     46.07 o 
  14   4   9       21.45      126.54     44.63 o 
  16   4   9       40.51       49.53     57.48 o 
  18   4   9     1673.13     1648.95    100.37 o 
  20   4   9        2.50       34.21     71.25 o 
  22   4   9       25.91      -17.31     67.86 o 
 -25   5   9     1644.10     1805.39    154.08 o 
 -23   5   9      293.57      267.40     64.79 o 
 -21   5   9      231.75      125.48     55.28 o 
 -19   5   9     2276.56     2403.64     97.11 o 
 -17   5   9      531.11      527.90     87.17 o 
 -15   5   9       92.97      204.34     87.63 o 
 -13   5   9      881.00     1060.52     92.19 o 
 -11   5   9     2029.30     2062.06    104.65 o 
  -9   5   9     6004.25     5638.69    168.87 o 
  -7   5   9     1009.60      997.64     52.91 o 
  -5   5   9     1191.35     1234.75     56.52 o 
  -3   5   9      862.12      701.81     50.85 o 
  -1   5   9      411.60      565.32     53.38 o 
   1   5   9     1318.30     1250.43     51.28 o 
   3   5   9     7530.64     7044.32    112.12 o 
   5   5   9     1787.17     1603.98     54.66 o 
   7   5   9       11.32        9.20     27.15 o 
   9   5   9     4511.37     4146.71     91.93 o 
  11   5   9      104.79      158.48     43.10 o 
  13   5   9       16.90       33.04     44.01 o 
  15   5   9     1001.40     1032.49     81.06 o 
  17   5   9        0.28      -54.42     87.03 o 
  19   5   9       14.46       95.00     67.75 o 
  21   5   9      353.40      353.29     86.53 o 
 -22   6   9      158.93       61.22     63.17 o 
 -20   6   9      965.01      932.92    102.71 o 
 -18   6   9       19.82       48.24     74.83 o 
 -16   6   9      330.08      445.84     80.50 o 
 -14   6   9      613.79      720.32     88.44 o 
 -12   6   9      650.59      560.52     93.93 o 
 -10   6   9     1110.97     1176.19     96.62 o 
  -8   6   9        0.36      214.64    117.11 o 
  -6   6   9     1245.01     1335.21     64.35 o 
  -4   6   9     2348.92     2340.47     82.28 o 
  -2   6   9      155.97      419.38     85.80 o 
   0   6   9     1429.04     1367.13     69.06 o 
   2   6   9    15634.79    14856.63    225.60 o 
   4   6   9     5965.81     5491.65    107.72 o 
   6   6   9       33.01      -38.83     38.83 o 
   8   6   9     4334.84     4477.17    124.07 o 
  10   6   9     5188.78     4701.19    105.39 o 
  12   6   9        4.92      110.16     50.24 o 
  14   6   9      513.90      681.39     62.58 o 
  16   6   9     2425.79     2203.69    115.91 o 
  18   6   9        2.07      -27.24     71.25 o 
  20   6   9       64.42      182.18     73.03 o 
 -21   7   9       61.93     -108.22    165.98 o 
 -19   7   9      502.44      685.09    218.94 o 
 -17   7   9      214.64      202.76    147.99 o 
 -15   7   9      106.30      118.87     79.50 o 
 -13   7   9       81.87       11.13    129.60 o 
 -11   7   9     2815.61     2645.49    132.71 o 
  -9   7   9      435.42      385.52     81.75 o 
  -7   7   9     1008.37     1086.69     95.24 o 
  -5   7   9     3421.73     3184.26    138.96 o 
  -3   7   9     2428.37     2385.46     90.21 o 
  -1   7   9     1631.52     1493.62     77.17 o 
   1   7   9     1684.12     1603.36    109.98 o 
   3   7   9     5307.45     5022.47    130.59 o 
   5   7   9     4453.87     4265.38    122.44 o 
   7   7   9       28.04       12.46     47.25 o 
   9   7   9     6961.45     6623.91    130.33 o 
  11   7   9     1137.35     1157.35     76.42 o 
  13   7   9       74.39       72.52     73.91 o 
  15   7   9      415.52      457.46     77.95 o 
  17   7   9      213.65      213.57     74.12 o 
  19   7   9      382.81      433.35     86.94 o 
 -18   8   9      253.02      289.60    197.95 o 
 -16   8   9        1.72      -80.28     80.28 o 
 -14   8   9      164.05       74.01     75.08 o 
 -12   8   9        8.03       60.73     72.23 o 
 -10   8   9      109.53       28.55     77.21 o 
  -8   8   9      426.70      341.90     83.59 o 
  -6   8   9      719.24      676.49     96.23 o 
  -4   8   9       43.28       84.86     72.74 o 
  -2   8   9        8.07      -42.30     51.38 o 
   0   8   9      177.25      271.71     57.82 o 
   2   8   9        7.20       82.71     54.65 o 
   4   8   9        0.83      274.81     82.62 o 
   6   8   9        0.16      150.84     62.33 o 
   8   8   9        5.36       31.52     58.13 o 
  10   8   9        4.68      151.78     59.50 o 
  12   8   9      210.44      179.32     71.71 o 
  14   8   9      275.83      337.31     63.12 o 
  16   8   9       66.22       57.71    138.70 o 
 -15   9   9      206.22      270.67     93.93 o 
 -13   9   9        7.21      -75.89     76.28 o 
 -11   9   9      134.03      109.01    119.91 o 
  -9   9   9        0.03        8.48     76.46 o 
  -7   9   9      997.82     1005.44    102.38 o 
  -5   9   9       98.61      168.98     79.88 o 
  -3   9   9        7.67      121.13     89.73 o 
  -1   9   9     1043.33     1182.98    100.79 o 
   1   9   9     1185.69     1274.23     83.52 o 
   3   9   9      229.41      360.45     64.72 o 
   5   9   9     1824.60     1999.58     98.83 o 
   7   9   9       12.21      149.25     61.10 o 
   9   9   9       15.38      -41.31    175.47 o 
  11   9   9     1055.63     1100.72    112.64 o 
  13   9   9       92.72      161.28     90.16 o 
 -12  10   9      323.37      357.81    100.16 o 
 -10  10   9      224.31      389.08     97.11 o 
  -8  10   9      107.72      202.07     91.42 o 
  -6  10   9      776.59      935.86    167.87 o 
  -4  10   9       28.61      142.50     79.49 o 
  -2  10   9       67.45      218.17     78.47 o 
   0  10   9     2522.96     2650.54    143.64 o 
   2  10   9     1176.13     1161.41     86.71 o 
   4  10   9       19.52      248.55    124.37 o 
   6  10   9      614.42      818.23     80.19 o 
   8  10   9        0.02      163.73    115.21 o 
  -3  11   9       16.43      262.23     95.74 o 
  -1  11   9       86.13      358.22     95.52 o 
   1  11   9       31.38      300.63     91.95 o 
 -28   0  10     1038.08     1008.44    129.70 o 
 -26   0  10      123.00       22.38     87.93 o 
 -24   0  10        4.88      -67.15     83.14 o 
 -22   0  10     6165.05     6096.21    247.61 o 
 -20   0  10       19.74      -45.57     71.95 o 
 -18   0  10      977.05     1112.56    108.92 o 
 -16   0  10     1919.33     2254.28     78.14 o 
 -14   0  10       12.70       91.42     34.31 o 
 -12   0  10     2256.10     2249.47    120.41 o 
 -10   0  10     6609.88     7204.51    111.47 o 
  -8   0  10       44.27       59.51     25.50 o 
  -6   0  10     1144.48     1147.21     54.96 o 
  -4   0  10     3885.63     3758.37     79.98 o 
  -2   0  10    15363.13    15250.63    217.97 o 
   0   0  10        4.79       23.19     20.85 o 
   2   0  10    20703.41    20709.49    286.30 o 
   4   0  10      219.63      203.45     46.37 o 
   6   0  10    13068.29    13454.67    299.17 o 
   8   0  10     1918.37     1867.96     80.24 o 
  10   0  10       21.79       -3.00     36.57 o 
  12   0  10     3596.90     3286.24    101.67 o 
  14   0  10       13.02       60.45     48.32 o 
  16   0  10     2731.85     2521.57     98.68 o 
  18   0  10      618.84      572.97     92.73 o 
  20   0  10       37.12       62.75     81.94 o 
  22   0  10     1614.85     1623.38    141.69 o 
  24   0  10        0.98       33.57     94.53 o 
 -27   1  10        0.68      108.77     69.00 o 
 -25   1  10      328.09      372.13     71.13 o 
 -23   1  10      146.26      194.14     58.91 o 
 -21   1  10      226.91      208.79     55.04 o 
 -19   1  10      146.26      150.29     37.65 o 
 -17   1  10      605.74      627.90     45.65 o 
 -15   1  10       82.27      177.47     34.30 o 
 -13   1  10     1641.46     1699.38     42.91 o 
 -11   1  10       48.89       56.58     17.14 o 
  -9   1  10      331.97      358.25     25.03 o 
  -7   1  10     2564.18     2264.91     46.41 o 
  -5   1  10     3220.07     2952.01     51.22 o 
  -3   1  10    11950.39    12050.76    130.01 o 
  -1   1  10    12820.46    12577.16    116.12 o 
   1   1  10    15786.97    15991.81    142.32 o 
   3   1  10     1039.29      966.08     38.16 o 
   5   1  10    20134.90    20129.41    198.55 o 
   7   1  10     4300.09     4385.93     66.44 o 
   9   1  10      184.64      188.29     31.91 o 
  11   1  10      297.22      267.49     36.12 o 
  13   1  10      234.34      427.69     45.11 o 
  15   1  10      701.84      765.84     52.04 o 
  17   1  10      579.56      627.63     63.85 o 
  19   1  10      140.11      265.62     52.02 o 
  21   1  10      481.53      549.16     68.16 o 
  23   1  10       51.95       12.62    118.51 o 
 -26   2  10        2.45      -20.90     65.20 o 
 -24   2  10      577.32      547.40     76.64 o 
 -22   2  10      161.43      121.30     54.23 o 
 -20   2  10       37.90       21.73     38.55 o 
 -18   2  10     3389.24     3240.19     88.81 o 
 -16   2  10     3079.86     3303.96     86.65 o 
 -14   2  10     1662.23     1784.03     60.34 o 
 -12   2  10     3298.74     3320.52     61.49 o 
 -10   2  10      610.09      622.09     35.79 o 
  -8   2  10     6467.64     7460.03     99.18 o 
  -6   2  10    10429.03    10222.04    124.18 o 
  -4   2  10      486.04      573.98     27.45 o 
  -2   2  10      224.14      183.18     18.30 o 
   0   2  10    26468.76    27585.83    258.27 o 
   2   2  10      982.79      903.29     28.10 o 
   4   2  10     3962.34     4178.59     56.52 o 
   6   2  10       65.77        0.45     19.13 o 
   8   2  10     3355.66     3364.98     57.50 o 
  10   2  10     3545.95     3343.03     86.80 o 
  12   2  10     1102.76     1150.63     53.25 o 
  14   2  10      255.23      247.68     54.96 o 
  16   2  10      371.72      362.97     59.56 o 
  18   2  10      202.98      233.36     72.05 o 
  20   2  10      440.83      373.25     56.05 o 
  22   2  10      429.96      315.93     62.06 o 
  24   2  10      180.44      234.28     68.83 o 
 -27   3  10      720.08      599.45     89.71 o 
 -25   3  10      448.86      438.28     75.33 o 
 -23   3  10      177.32       40.72     60.92 o 
 -21   3  10      147.66       87.91     42.77 o 
 -19   3  10      236.29      184.21     45.16 o 
 -17   3  10       90.21      146.24     40.43 o 
 -15   3  10     2391.42     2367.96     75.58 o 
 -13   3  10        0.07      119.94     77.57 o 
 -11   3  10     1618.13     1672.54     53.78 o 
  -9   3  10     1884.72     2120.24     59.05 o 
  -7   3  10     1003.41     1412.32     48.81 o 
  -5   3  10     2850.23     2668.15     74.60 o 
  -3   3  10     9292.34     9333.19    170.80 o 
  -1   3  10     1488.22     1637.73     37.49 o 
   1   3  10     1416.34     1564.06     37.71 o 
   3   3  10     3001.46     3032.19     51.90 o 
   5   3  10     1588.31     2005.08     52.66 o 
   7   3  10       15.20       54.70     23.13 o 
   9   3  10      737.36      672.71     32.94 o 
  11   3  10      949.00      900.65     40.50 o 
  13   3  10      851.62      663.96     65.69 o 
  15   3  10        0.20       38.59     50.83 o 
  17   3  10      301.98      228.42     62.02 o 
  19   3  10       26.69      115.53     61.85 o 
  21   3  10      572.99      551.37     78.88 o 
  23   3  10       95.91       86.55     57.61 o 
 -26   4  10      355.91      297.57     76.54 o 
 -24   4  10     2005.76     1956.99    179.76 o 
 -22   4  10      662.99      659.65     81.67 o 
 -20   4  10       19.37      -27.30     76.62 o 
 -18   4  10      145.30      158.21     47.55 o 
 -16   4  10      120.70       98.05     46.45 o 
 -14   4  10      370.29      287.35     67.94 o 
 -12   4  10        0.22       60.67     94.13 o 
 -10   4  10     1634.06     1540.69     90.79 o 
  -8   4  10     5264.09     4983.06    115.46 o 
  -6   4  10       75.93      186.16     36.03 o 
  -4   4  10    10513.09    10076.31    242.43 o 
  -2   4  10     3441.34     3252.01     67.29 o 
   0   4  10     3078.46     3438.79     59.60 o 
   2   4  10      672.64      473.72     28.69 o 
   4   4  10     1004.06      800.27     33.79 o 
   6   4  10        1.15        8.33     25.55 o 
   8   4  10      170.63      160.72     27.34 o 
  10   4  10     1852.14     1603.81     56.59 o 
  12   4  10       54.14       26.76     39.12 o 
  14   4  10     2032.35     1906.22    128.80 o 
  16   4  10      415.27      439.39     67.35 o 
  18   4  10     2322.56     2284.15    113.38 o 
  20   4  10       51.41       63.90     66.41 o 
  22   4  10      161.51      179.54     76.00 o 
 -25   5  10      736.66      731.93     99.30 o 
 -23   5  10       28.92       10.09     91.63 o 
 -21   5  10       49.42        1.51     53.61 o 
 -19   5  10       70.01       48.10     64.88 o 
 -17   5  10        3.48      -57.39     68.92 o 
 -15   5  10      687.02      652.38     82.58 o 
 -13   5  10      251.44      306.58     85.54 o 
 -11   5  10       37.85       50.26     57.31 o 
  -9   5  10     2891.16     3035.89    126.36 o 
  -7   5  10      745.42      862.63     80.19 o 
  -5   5  10     1829.82     1705.39     66.03 o 
  -3   5  10     1871.56     1737.41     67.50 o 
  -1   5  10     5187.99     4887.78    106.77 o 
   1   5  10       62.71       66.97     33.58 o 
   3   5  10     2093.45     2170.34     63.07 o 
   5   5  10        3.97       40.39     36.53 o 
   7   5  10     1358.48     1269.22     45.05 o 
   9   5  10      718.59      685.23     65.52 o 
  11   5  10      428.38      288.49     51.02 o 
  13   5  10      233.67      162.86     46.20 o 
  15   5  10      659.17      556.98     73.85 o 
  17   5  10       34.33      -31.89     65.05 o 
  19   5  10     1604.20     1426.81    102.63 o 
  21   5  10       90.53       86.67     71.13 o 
 -22   6  10      314.47      263.30     86.24 o 
 -20   6  10      229.95      365.43     83.27 o 
 -18   6  10     1104.71     1218.87    106.18 o 
 -16   6  10     1579.07     1846.85    119.11 o 
 -14   6  10      107.75      240.02     78.71 o 
 -12   6  10      339.89      323.18     76.13 o 
 -10   6  10      414.24      529.21     90.93 o 
  -8   6  10     9821.62     9289.79    227.87 o 
  -6   6  10     2117.34     2173.21     79.20 o 
  -4   6  10     1094.19     1123.11     66.26 o 
  -2   6  10     6363.90     5652.10    154.99 o 
   0   6  10        2.57      -16.61     70.99 o 
   2   6  10     1331.95     1543.68    174.53 o 
   4   6  10     1294.88     1327.57     61.33 o 
   6   6  10     1203.77     1188.21     65.34 o 
   8   6  10      197.42      399.41     49.05 o 
  10   6  10     1026.89     1061.11     67.80 o 
  12   6  10     2408.35     2305.66     89.85 o 
  14   6  10      187.17      340.65     70.83 o 
  16   6  10        0.61       66.63     84.44 o 
  18   6  10      248.37      335.15     75.51 o 
  20   6  10      301.09      366.03     82.69 o 
 -21   7  10       60.93      224.12    183.46 o 
 -19   7  10      385.55      404.03     93.41 o 
 -17   7  10      271.57      231.55     82.97 o 
 -15   7  10      101.36      109.54    101.02 o 
 -13   7  10        7.39       79.85     71.80 o 
 -11   7  10      166.67      235.15     83.84 o 
  -9   7  10       53.37      216.76     83.84 o 
  -7   7  10      188.24      215.75     78.19 o 
  -5   7  10       54.68      393.17     88.43 o 
  -3   7  10     2434.24     2581.74     91.62 o 
  -1   7  10        3.94       52.76     70.33 o 
   1   7  10     1169.50     1347.89     77.20 o 
   3   7  10     1654.48     1810.59     86.40 o 
   5   7  10      902.58     1015.93     60.57 o 
   7   7  10       41.93       24.61     43.45 o 
   9   7  10     2108.29     2208.22     79.13 o 
  11   7  10       33.32       53.98     52.35 o 
  13   7  10      509.70      581.62     77.95 o 
  15   7  10     1055.90      973.04     91.82 o 
  17   7  10       17.59       10.23     70.39 o 
 -18   8  10      259.98      203.52     82.10 o 
 -16   8  10        3.71       98.61     86.00 o 
 -14   8  10      296.35      295.41     87.48 o 
 -12   8  10      323.54      273.80     78.95 o 
 -10   8  10      221.88      151.11     82.20 o 
  -8   8  10       96.81       85.53     73.90 o 
  -6   8  10      826.69      778.37    159.38 o 
  -4   8  10        0.02       11.42     89.43 o 
  -2   8  10      403.25      400.57     60.47 o 
   0   8  10     4194.93     3935.65    117.95 o 
   2   8  10        0.56       52.45     56.04 o 
   4   8  10       46.91      107.19     57.62 o 
   6   8  10     2391.46     2460.84    100.84 o 
   8   8  10      188.22      163.92     49.25 o 
  10   8  10       32.02       27.08     58.95 o 
  12   8  10      443.56      455.90     79.03 o 
  14   8  10        2.34       28.35     69.35 o 
  16   8  10      130.25      143.92     70.26 o 
 -15   9  10       77.71      183.86     95.73 o 
 -13   9  10        6.58       29.05     90.63 o 
 -11   9  10       92.62      144.31     87.68 o 
  -9   9  10      270.72      261.57     83.77 o 
  -7   9  10      229.25      461.98     88.90 o 
  -5   9  10      710.53      820.22    141.19 o 
  -3   9  10       52.93       81.53     81.34 o 
  -1   9  10        4.24      139.23     73.87 o 
   1   9  10     1675.92     1615.26     89.45 o 
   3   9  10       19.37       23.58    138.35 o 
   5   9  10      127.57      257.80     76.83 o 
   7   9  10      105.45      197.00     94.98 o 
   9   9  10      166.66      358.28     98.73 o 
  11   9  10        0.36      229.53     89.43 o 
  13   9  10       19.78       54.34     61.07 o 
 -12  10  10      663.20      618.62    103.39 o 
 -10  10  10      328.30      462.82     92.43 o 
  -8  10  10        4.15      109.51     89.17 o 
  -6  10  10      488.43      595.70    101.17 o 
  -4  10  10        4.88      263.77     87.90 o 
  -2  10  10      126.36      288.09     99.53 o 
   0  10  10      391.91      766.15     96.94 o 
   2  10  10       27.61      217.09     70.35 o 
   4  10  10      135.81      291.47     72.21 o 
   6  10  10      675.34      898.14    118.99 o 
   8  10  10      103.20      209.84    165.18 o 
 -27   1  11      881.98      760.49     87.37 o 
 -25   1  11       24.46      -36.94     57.55 o 
 -23   1  11      124.35      144.20     60.09 o 
 -21   1  11      897.13      847.75     75.85 o 
 -19   1  11      383.05      358.62     61.84 o 
 -17   1  11     5796.62     5603.65    112.81 o 
 -15   1  11      108.29      175.99     49.10 o 
 -13   1  11     6735.44     7258.18     84.40 o 
 -11   1  11      853.84      778.81     22.59 o 
  -9   1  11     2256.63     2461.22     51.75 o 
  -7   1  11    12440.17    12710.15    143.26 o 
  -5   1  11    13266.28    12902.97    163.92 o 
  -3   1  11       89.78       58.61     30.38 o 
  -1   1  11     6909.23     7192.96     76.50 o 
   1   1  11    54065.63    53498.87    424.16 o 
   3   1  11       42.47      166.93     21.92 o 
   5   1  11        4.81      107.92     54.36 o 
   7   1  11     4349.73     4156.02     64.80 o 
   9   1  11     4193.66     4086.15     67.37 o 
  11   1  11     2145.56     2077.94     65.80 o 
  13   1  11     1739.86     1967.23     68.97 o 
  15   1  11       33.32       89.64     42.19 o 
  17   1  11     2501.39     2505.34     87.53 o 
  19   1  11      288.36      363.51     54.11 o 
  21   1  11      753.51      876.70     81.72 o 
  23   1  11      583.88      667.27    138.30 o 
 -26   2  11      255.18      231.48     71.69 o 
 -24   2  11       75.49      136.60     60.13 o 
 -22   2  11       50.62        7.91     54.34 o 
 -20   2  11        4.42       35.73     65.05 o 
 -18   2  11      385.41      472.70     46.78 o 
 -16   2  11     7214.45     7142.89    183.55 o 
 -14   2  11     6728.92     7104.55    109.12 o 
 -12   2  11      469.97      575.92     31.59 o 
 -10   2  11      708.16      619.55     36.62 o 
  -8   2  11    14743.71    14703.65    164.03 o 
  -6   2  11       22.92       44.47     39.03 o 
  -4   2  11     2165.80     2025.76     46.10 o 
  -2   2  11     4587.66     4794.23     61.34 o 
   0   2  11       36.55      104.73     19.60 o 
   2   2  11    14932.86    14979.77    141.16 o 
   4   2  11     8580.85     9204.69     97.67 o 
   6   2  11      508.69      540.80     24.36 o 
   8   2  11     6095.09     6248.03     77.11 o 
  10   2  11     1160.59     1212.74     43.22 o 
  12   2  11        7.42       -1.60     32.89 o 
  14   2  11      102.86       69.11     51.20 o 
  16   2  11      553.21      494.06     65.00 o 
  18   2  11       65.11      114.62     59.80 o 
  20   2  11      280.01      282.72     51.12 o 
  22   2  11     1506.54     1610.23    103.81 o 
 -27   3  11        1.36      137.30     81.34 o 
 -25   3  11      216.10      119.48     66.74 o 
 -23   3  11      398.60      434.47     68.39 o 
 -21   3  11       13.35      -49.58     53.39 o 
 -19   3  11       35.71        8.45     42.67 o 
 -17   3  11       24.84      104.23     39.29 o 
 -15   3  11     5343.70     5055.54    125.45 o 
 -13   3  11      119.15       61.86     40.03 o 
 -11   3  11      504.54      452.56     39.25 o 
  -9   3  11      204.31      414.50     37.62 o 
  -7   3  11     2628.48     2188.52     53.38 o 
  -5   3  11     2393.77     2477.39     55.73 o 
  -3   3  11      430.94      688.83     43.02 o 
  -1   3  11      155.28      132.18     21.38 o 
   1   3  11     1680.70     2017.88     42.89 o 
   3   3  11    13113.44    13857.47    151.02 o 
   5   3  11       70.38       36.36     21.95 o 
   7   3  11     3112.32     3016.43     54.27 o 
   9   3  11      134.33      105.68     25.71 o 
  11   3  11      880.26      811.39     40.33 o 
  13   3  11     4699.94     4459.81    132.87 o 
  15   3  11     1184.25     1172.35     78.26 o 
  17   3  11      634.78      537.58     66.70 o 
  19   3  11     1106.87     1025.15     86.29 o 
  21   3  11        2.67      -29.30     64.82 o 
  23   3  11        0.18      -31.75     56.15 o 
 -26   4  11       11.42       58.30     71.36 o 
 -24   4  11      133.84      276.76     66.90 o 
 -22   4  11       73.83      -14.59    114.61 o 
 -20   4  11       20.28      -16.80     48.71 o 
 -18   4  11       10.71       12.61     42.04 o 
 -16   4  11      278.53      271.58     64.06 o 
 -14   4  11     1764.34     1618.48     97.08 o 
 -12   4  11      733.21      709.75     76.49 o 
 -10   4  11      729.42      768.39     71.96 o 
  -8   4  11      542.98      839.60     53.75 o 
  -6   4  11     1367.16     1238.25     55.12 o 
  -4   4  11     8761.68     8975.00    122.75 o 
  -2   4  11     1059.87      981.26     41.47 o 
   0   4  11     3376.01     3641.94     64.42 o 
   2   4  11     1874.49     1916.63     45.52 o 
   4   4  11     2153.82     2026.29     47.60 o 
   6   4  11      294.08      288.15     40.39 o 
   8   4  11      911.17      820.58     36.41 o 
  10   4  11        0.75      -38.90     38.90 o 
  12   4  11      168.82      204.26     53.01 o 
  14   4  11      246.07      204.54     59.01 o 
  16   4  11     1050.61      958.22     80.78 o 
  18   4  11       19.72       62.33     57.44 o 
  20   4  11       57.50      129.87    153.38 o 
  22   4  11      174.78      109.95     68.58 o 
 -25   5  11       46.06      200.60     85.70 o 
 -23   5  11      348.17      290.53     77.89 o 
 -21   5  11      234.49      291.64     62.70 o 
 -19   5  11      120.02       51.01     63.14 o 
 -17   5  11       32.31       56.53     72.31 o 
 -15   5  11     1968.19     2097.24    185.96 o 
 -13   5  11      384.58      504.67     73.58 o 
 -11   5  11      292.88      243.66     67.55 o 
  -9   5  11     2408.97     2302.93    109.15 o 
  -7   5  11     9853.58     9590.25    331.68 o 
  -5   5  11     5798.65     5585.87    122.36 o 
  -3   5  11     3512.21     3538.95     91.85 o 
  -1   5  11       97.85      186.80     69.37 o 
   1   5  11      381.02      419.02     33.51 o 
   3   5  11     4427.62     4500.52     76.97 o 
   5   5  11       87.05       80.24     42.72 o 
   7   5  11      271.38      211.88     32.61 o 
   9   5  11     1078.35     1042.51     72.09 o 
  11   5  11        9.08       13.27     43.21 o 
  13   5  11     1406.02     1397.34     84.99 o 
  15   5  11       81.06       94.74     61.42 o 
  17   5  11       32.68      -54.87     54.87 o 
  19   5  11     1279.92     1335.86     97.50 o 
  21   5  11       70.75       85.48     74.85 o 
 -22   6  11       26.18      -17.26     80.42 o 
 -20   6  11       38.51      110.32     80.19 o 
 -18   6  11      224.37      374.54    102.72 o 
 -16   6  11     2372.13     2359.39    130.18 o 
 -14   6  11      553.37      651.73     90.22 o 
 -12   6  11      283.07      203.42    114.31 o 
 -10   6  11      277.85      237.16     72.84 o 
  -8   6  11     6821.34     7155.46    198.42 o 
  -6   6  11     2420.95     2413.83     83.85 o 
  -4   6  11     3689.18     3423.65     98.75 o 
  -2   6  11     4451.55     4106.90    127.98 o 
   0   6  11       67.67       73.97     49.59 o 
   2   6  11        0.13      117.92     42.76 o 
   4   6  11     7862.72     7366.99    125.06 o 
   6   6  11      267.93      324.02     46.79 o 
   8   6  11     6757.47     6201.14    117.43 o 
  10   6  11      540.33      552.97     57.67 o 
  12   6  11       64.44      130.60     48.56 o 
  14   6  11     2310.37     2294.34    121.41 o 
  16   6  11       11.90      106.31     65.27 o 
  18   6  11      375.79      297.46     76.73 o 
 -21   7  11     1269.14     1189.59    120.02 o 
 -19   7  11      173.17      143.11    135.20 o 
 -17   7  11      163.00      302.72     84.37 o 
 -15   7  11      749.49      877.44    101.19 o 
 -13   7  11       56.09       77.71     73.61 o 
 -11   7  11       37.64      110.77     80.81 o 
  -9   7  11     2458.30     2369.55    129.43 o 
  -7   7  11      381.49      422.81     86.37 o 
  -5   7  11     8360.43     7728.19    214.40 o 
  -3   7  11     4286.07     4254.16    115.37 o 
  -1   7  11     1360.78     1265.22     75.09 o 
   1   7  11     8176.01     7535.12    157.07 o 
   3   7  11       15.72      129.27     90.45 o 
   5   7  11     1165.92     1113.71     60.22 o 
   7   7  11      755.03      799.66     57.15 o 
   9   7  11      284.43      295.46     54.53 o 
  11   7  11     1846.83     1881.78     87.00 o 
  13   7  11      408.10      426.69     73.32 o 
  15   7  11       95.58      171.37     70.78 o 
  17   7  11       68.38      111.77     74.14 o 
 -18   8  11      234.24      242.66     90.46 o 
 -16   8  11       24.51       11.32     79.17 o 
 -14   8  11      152.98      103.19     77.19 o 
 -12   8  11       16.38      126.03     82.16 o 
 -10   8  11        1.39      -76.84     76.84 o 
  -8   8  11      213.47      174.98     90.93 o 
  -6   8  11      307.63      402.47     85.80 o 
  -4   8  11        1.65        3.37     76.30 o 
  -2   8  11       12.12       47.68     53.40 o 
   0   8  11      377.40      549.58     63.82 o 
   2   8  11        5.41       59.20     55.22 o 
   4   8  11       16.36      146.36     66.95 o 
   6   8  11       20.72      237.37     59.18 o 
   8   8  11       22.94       31.79     57.61 o 
  10   8  11     1028.18      981.24     88.23 o 
  12   8  11       72.94      155.58     61.11 o 
  14   8  11      175.31      118.07     70.08 o 
 -15   9  11        5.28      -81.04     81.04 o 
 -13   9  11       28.83       57.34     77.32 o 
 -11   9  11      533.24      559.94     90.68 o 
  -9   9  11      226.08      289.11     88.41 o 
  -7   9  11     2708.78     2565.70    144.88 o 
  -5   9  11     1577.19     1690.37    120.50 o 
  -3   9  11      175.92      129.47     81.10 o 
  -1   9  11       23.55      108.05     74.10 o 
   1   9  11      289.57      480.45    102.50 o 
   3   9  11       54.51       44.87     59.78 o 
   5   9  11      786.48      864.22     85.61 o 
   7   9  11       65.87      230.14    120.51 o 
   9   9  11      259.37      382.48     87.61 o 
  11   9  11      136.24      119.19    105.42 o 
 -12  10  11      149.21      202.59     95.83 o 
 -10  10  11      230.25      285.45     94.90 o 
  -8  10  11       71.22      251.08     91.72 o 
  -6  10  11     2090.59     1979.78    204.55 o 
  -4  10  11      591.32      688.43    101.53 o 
  -2  10  11      317.78      459.05    127.50 o 
   0  10  11       15.90      305.38     81.30 o 
   2  10  11       48.56      128.22    195.32 o 
   4  10  11       56.56      311.14    150.79 o 
   6  10  11       85.58      265.90    321.56 o 
   8  10  11       18.53      133.64    198.15 o 
 -26   0  12      105.13       19.19     88.33 o 
 -24   0  12      776.84      796.20    117.31 o 
 -22   0  12       93.32      122.91     82.54 o 
 -20   0  12     1006.74     1050.01    113.71 o 
 -18   0  12     1250.25     1162.13    113.31 o 
 -16   0  12    15273.84    14670.95    387.31 o 
 -14   0  12     2142.59     2558.74     73.14 o 
 -12   0  12     5906.08     5977.79     92.03 o 
 -10   0  12    23518.84    23484.50    341.01 o 
  -8   0  12      314.89      330.95     58.86 o 
  -6   0  12     1594.83     1771.48     59.25 o 
  -4   0  12     7515.06     7313.31    130.60 o 
  -2   0  12     5838.28     5942.14    329.45 o 
   0   0  12        6.84       -4.87     21.46 o 
   2   0  12    91741.50    94166.90   2168.47 o 
   4   0  12    32034.60    31633.98    603.55 o 
   6   0  12     1758.97     1644.36     89.33 o 
   8   0  12     9296.43     9435.90    247.81 o 
  10   0  12     8655.99     8589.79    170.70 o 
  12   0  12    14152.81    13557.55    360.03 o 
  14   0  12      341.18      314.16     57.54 o 
  16   0  12        1.48      -31.60     50.19 o 
  18   0  12      621.00      663.70    101.72 o 
  20   0  12     1997.48     1955.33    151.49 o 
  22   0  12     2173.16     2228.52    166.87 o 
 -27   1  12      104.97      105.49     69.26 o 
 -25   1  12      266.28      205.29     65.36 o 
 -23   1  12       12.41       58.78     56.35 o 
 -21   1  12     1561.98     1577.64     91.94 o 
 -19   1  12     1134.82     1109.40     80.49 o 
 -17   1  12      264.40      391.89     59.80 o 
 -15   1  12     7635.38     7483.01    129.67 o 
 -13   1  12     2983.58     3104.67     49.23 o 
 -11   1  12     5408.39     5557.23     86.34 o 
  -9   1  12        0.13      -21.82     26.48 o 
  -7   1  12       47.38      105.18     36.52 o 
  -5   1  12     5004.02     5958.18     82.79 o 
  -3   1  12      303.03      326.66     24.11 o 
  -1   1  12     1840.96     1881.67     59.15 o 
   1   1  12      614.26      631.10     55.06 o 
   3   1  12     3978.27     4396.35     80.13 o 
   5   1  12     6340.31     6034.00    106.92 o 
   7   1  12      257.99      330.47     35.42 o 
   9   1  12     3628.89     3492.28     80.55 o 
  11   1  12     3432.87     3295.04    107.95 o 
  13   1  12    16496.69    16820.39    230.01 o 
  15   1  12      585.21      589.19     59.74 o 
  17   1  12       56.69      207.13     46.21 o 
  19   1  12      231.74      220.65     53.87 o 
  21   1  12      127.18       75.57     61.60 o 
  23   1  12       49.44        7.71     60.24 o 
 -26   2  12       24.53      -10.28     79.44 o 
 -24   2  12     1276.22     1311.49    100.82 o 
 -22   2  12       69.68       57.83     52.37 o 
 -20   2  12      550.74      473.04     67.46 o 
 -18   2  12      640.04      812.27     70.70 o 
 -16   2  12      277.93      426.98     44.76 o 
 -14   2  12     4711.77     4776.96     80.75 o 
 -12   2  12       35.89      109.20     21.89 o 
 -10   2  12     1053.27      931.43     36.78 o 
  -8   2  12     2291.84     2074.22     49.17 o 
  -6   2  12      247.25      241.77     24.54 o 
  -4   2  12     9508.54    10462.62    147.64 o 
  -2   2  12     6644.26     6414.04     77.13 o 
   0   2  12    14858.29    15972.08    149.77 o 
   2   2  12     1624.32     1659.50     36.78 o 
   4   2  12     7415.92     7139.01     81.91 o 
   6   2  12     8083.89     8563.14    109.89 o 
   8   2  12     1623.25     1687.74     74.42 o 
  10   2  12      975.50     1161.74     53.79 o 
  12   2  12      132.16       91.89     38.02 o 
  14   2  12      585.98      598.08     66.55 o 
  16   2  12     2581.42     2542.37    109.59 o 
  18   2  12     1092.13     1080.23    117.01 o 
  20   2  12       29.05      -26.42     48.83 o 
  22   2  12     1337.07     1424.02    121.81 o 
 -25   3  12       86.38       63.99     65.61 o 
 -23   3  12      494.47      537.53     75.81 o 
 -21   3  12      365.19      237.64     63.28 o 
 -19   3  12      271.94      300.82     57.86 o 
 -17   3  12     2815.10     2514.08     81.27 o 
 -15   3  12      426.05      561.25     61.33 o 
 -13   3  12      659.35      609.54     53.92 o 
 -11   3  12      187.92       76.41     46.90 o 
  -9   3  12     5091.28     4833.61    103.71 o 
  -7   3  12     3086.42     3011.35     63.25 o 
  -5   3  12      677.04      906.89     38.62 o 
  -3   3  12     6560.34     7041.63     85.56 o 
  -1   3  12     3834.34     3999.70     61.40 o 
   1   3  12     2985.59     3043.41     53.41 o 
   3   3  12     5475.17     5355.94     72.93 o 
   5   3  12     1871.44     1996.77     43.85 o 
   7   3  12     5443.98     5365.41     87.28 o 
   9   3  12      716.60      711.87     38.73 o 
  11   3  12        6.83       27.30     35.27 o 
  13   3  12      263.92      318.26     55.68 o 
  15   3  12      143.43      218.41     58.70 o 
  17   3  12      528.17      459.65     74.74 o 
  19   3  12       49.10       73.96     63.19 o 
  21   3  12      799.33      876.33    112.12 o 
 -26   4  12      481.72      547.67     79.68 o 
 -24   4  12        0.30      117.77     66.81 o 
 -22   4  12        0.10      -30.80     62.71 o 
 -20   4  12     1417.86     1365.99     72.61 o 
 -18   4  12     1189.68     1073.41     67.51 o 
 -16   4  12       79.99       38.95     61.14 o 
 -14   4  12     3683.96     3619.51    136.59 o 
 -12   4  12     2213.35     2088.74    102.54 o 
 -10   4  12      276.14      215.55     37.85 o 
  -8   4  12     3533.10     3332.29     89.12 o 
  -6   4  12        4.90       15.17     34.66 o 
  -4   4  12      304.01      329.60     80.18 o 
  -2   4  12      727.32      601.16     31.14 o 
   0   4  12     2612.05     2750.81     54.86 o 
   2   4  12     2048.16     1683.05     44.58 o 
   4   4  12      250.28      242.82     27.08 o 
   6   4  12       36.01       67.73     26.63 o 
   8   4  12      968.92      860.15     42.41 o 
  10   4  12       33.12       44.35     40.13 o 
  12   4  12     3029.25     2645.44    106.10 o 
  14   4  12     3444.21     3131.79    119.03 o 
  16   4  12      145.61      137.97     56.15 o 
  18   4  12      243.14       92.00     65.65 o 
  20   4  12     2518.48     2466.17    153.68 o 
  22   4  12       96.34       47.90     74.18 o 
 -23   5  12       48.12       83.67     77.98 o 
 -21   5  12      766.76      735.06     93.72 o 
 -19   5  12      201.24      297.30     72.39 o 
 -17   5  12      754.52      723.23    154.58 o 
 -15   5  12     1489.60     1372.42     99.46 o 
 -13   5  12     1784.16     1735.09    105.44 o 
 -11   5  12       79.92       73.31     66.68 o 
  -9   5  12     1095.54     1083.03     91.02 o 
  -7   5  12       29.96      297.88    109.59 o 
  -5   5  12     1815.12     2066.33    132.10 o 
  -3   5  12      199.57      218.07     53.90 o 
  -1   5  12      611.95      676.52     43.02 o 
   1   5  12      107.54      136.80     31.05 o 
   3   5  12      287.07      402.80     34.80 o 
   5   5  12     1437.85     1402.19     47.14 o 
   7   5  12     1171.14     1133.65     43.45 o 
   9   5  12      978.55      898.02     63.52 o 
  11   5  12      596.16      572.48     70.26 o 
  13   5  12     3213.28     3075.11    120.19 o 
  15   5  12      453.34      434.39     79.84 o 
  17   5  12       60.95       51.82     62.96 o 
  19   5  12      337.59      446.76     80.07 o 
 -22   6  12       36.00      -41.94     82.03 o 
 -20   6  12     2276.15     2432.10    139.60 o 
 -18   6  12       25.12      -73.45    121.81 o 
 -16   6  12      609.43      790.66     97.85 o 
 -14   6  12     2430.44     2500.03    229.03 o 
 -12   6  12      117.62       67.56     70.93 o 
 -10   6  12       79.47      130.76     68.97 o 
  -8   6  12     1365.80     1583.99    108.90 o 
  -6   6  12      796.73      688.95     59.92 o 
  -4   6  12       90.59      168.47     49.69 o 
  -2   6  12     1652.84     1629.18     75.47 o 
   0   6  12     2507.66     2258.17     84.63 o 
   2   6  12     3745.30     3657.03     87.13 o 
   4   6  12      391.73      510.64     52.87 o 
   6   6  12     1683.24     1547.02     62.78 o 
   8   6  12     3949.83     3932.91    159.10 o 
  10   6  12      249.69      359.79     54.84 o 
  12   6  12        5.14       34.86     91.03 o 
  14   6  12     2167.63     2203.86    113.40 o 
  16   6  12      292.83      168.05     69.40 o 
  18   6  12      490.95      442.36     77.16 o 
 -21   7  12      242.42      318.68     96.24 o 
 -19   7  12       98.26      108.31     85.76 o 
 -17   7  12        4.82       60.00     82.35 o 
 -15   7  12      650.29      639.79     91.05 o 
 -13   7  12      166.76      157.31     79.83 o 
 -11   7  12     1030.07      874.55    101.27 o 
  -9   7  12     1130.49     1167.45    104.49 o 
  -7   7  12     3165.97     3156.95    144.12 o 
  -5   7  12      513.20      686.41     99.43 o 
  -3   7  12     3455.30     3404.79    105.85 o 
  -1   7  12     2710.23     2419.40     92.67 o 
   1   7  12      380.71      437.43     65.44 o 
   3   7  12      638.87      554.63     61.30 o 
   5   7  12      180.48      183.83     45.19 o 
   7   7  12       67.54      111.55     51.49 o 
   9   7  12       17.89       40.44     57.12 o 
  11   7  12      833.41      833.17    145.98 o 
  13   7  12      145.02       81.55     63.19 o 
  15   7  12       16.63        6.13     64.42 o 
  17   7  12       13.03       33.41     86.33 o 
 -18   8  12      157.38      122.46     93.43 o 
 -16   8  12      274.89      208.12     84.82 o 
 -14   8  12      123.14      150.06     81.05 o 
 -12   8  12      467.77      545.62     96.77 o 
 -10   8  12      797.04      714.90    149.39 o 
  -8   8  12      165.29      130.56     80.25 o 
  -6   8  12     1919.47     1866.82    170.47 o 
  -4   8  12      370.92      442.63     84.40 o 
  -2   8  12       20.89       50.49     55.18 o 
   0   8  12        1.54       86.42     55.07 o 
   2   8  12       81.61      193.48     61.80 o 
   4   8  12     2996.81     2866.22    106.06 o 
   6   8  12       47.68      158.52     66.19 o 
   8   8  12       65.19       35.92     76.75 o 
  10   8  12      340.18      535.66     63.35 o 
  12   8  12      355.47      490.13     84.34 o 
  14   8  12       86.50      128.13     69.55 o 
 -15   9  12        8.60      -86.37     86.37 o 
 -13   9  12       60.96      164.01     93.47 o 
 -11   9  12      469.85      460.62    101.82 o 
  -9   9  12      365.59      268.14     87.03 o 
  -7   9  12      194.18      412.30     91.37 o 
  -5   9  12      463.71      545.45     95.47 o 
  -3   9  12      231.71      157.07     82.46 o 
  -1   9  12      212.17      316.59    112.22 o 
   1   9  12        5.29      112.19    100.60 o 
   3   9  12      312.04      328.62     84.96 o 
   5   9  12      163.87      281.58     93.36 o 
   7   9  12      260.75      392.69     81.00 o 
   9   9  12       20.47      203.57     85.64 o 
  11   9  12      495.25      520.47     96.96 o 
 -10  10  12      186.14      269.52     90.23 o 
  -8  10  12       19.19      135.34     87.53 o 
  -6  10  12      131.08      322.47     93.06 o 
  -4  10  12       57.51      203.36     82.43 o 
  -2  10  12        2.82      308.45     85.99 o 
   0  10  12       74.23      329.17     88.21 o 
   2  10  12        6.09      154.08     83.28 o 
   4  10  12      385.07      661.90     97.04 o 
   6  10  12       10.43      222.33    286.28 o 
 -27   1  13      142.42      148.17     72.25 o 
 -25   1  13       52.74       15.07     56.88 o 
 -23   1  13     2038.49     2079.76    108.83 o 
 -21   1  13      201.30      238.86     61.44 o 
 -19   1  13      960.80      871.24     73.41 o 
 -17   1  13      756.85      815.42     72.90 o 
 -15   1  13     2799.89     2843.21    126.82 o 
 -13   1  13      531.08      588.23     47.03 o 
 -11   1  13     1462.25     1247.32     42.22 o 
  -9   1  13     1902.72     1666.06     46.38 o 
  -7   1  13     9590.88    10900.17    131.23 o 
  -5   1  13     7864.29     7632.59    100.01 o 
  -3   1  13     8391.12     8608.67     89.67 o 
  -1   1  13    26935.91    29014.30    254.34 o 
   1   1  13     1085.78     1296.43     43.65 o 
   3   1  13    13139.57    13389.96    145.94 o 
   5   1  13    10983.63    11398.15    131.59 o 
   7   1  13      154.47      142.57     21.53 o 
   9   1  13       33.31       50.02     50.51 o 
  11   1  13     9938.15     9596.30    154.75 o 
  13   1  13     1697.82     1753.62     68.79 o 
  15   1  13     1113.48     1165.84     62.55 o 
  17   1  13     2742.61     2794.86     93.92 o 
  19   1  13      671.37      697.36     75.60 o 
  21   1  13      652.47      657.49     88.83 o 
  23   1  13     1018.72     1023.41     95.88 o 
 -26   2  13        3.60      -11.64     65.97 o 
 -24   2  13      507.44      632.71     74.52 o 
 -22   2  13      656.36      644.23     73.69 o 
 -20   2  13     1307.13     1227.59     85.64 o 
 -18   2  13      979.28     1005.15     73.60 o 
 -16   2  13     1453.94     1397.51     58.62 o 
 -14   2  13     3835.86     3882.82     88.69 o 
 -12   2  13      895.59      969.57     48.09 o 
 -10   2  13        5.64       20.93     25.52 o 
  -8   2  13      229.80      310.04     32.84 o 
  -6   2  13     2282.53     2323.18     49.06 o 
  -4   2  13      356.14      581.12     31.69 o 
  -2   2  13      252.97      151.29     42.33 o 
   0   2  13     2817.41     2645.52     47.09 o 
   2   2  13        5.59        0.98     18.95 o 
   4   2  13     5122.83     5001.68     65.31 o 
   6   2  13     2648.56     2830.72     57.66 o 
   8   2  13     1987.49     1853.15     49.28 o 
  10   2  13    13381.00    12859.41    184.76 o 
  12   2  13      834.05      868.42     65.32 o 
  14   2  13     1351.62     1323.11     81.03 o 
  16   2  13      176.58      242.51     61.86 o 
  18   2  13     1164.79     1198.69    180.56 o 
  20   2  13       19.32       77.30     48.84 o 
  22   2  13      667.27      751.37     80.17 o 
 -25   3  13      136.96      175.35     69.16 o 
 -23   3  13       76.52       44.89     61.90 o 
 -21   3  13      106.53      104.44     59.51 o 
 -19   3  13     1474.22     1480.09    143.79 o 
 -17   3  13      327.57      321.23     46.13 o 
 -15   3  13       87.73      114.46     53.29 o 
 -13   3  13     1034.75      967.44     60.99 o 
 -11   3  13      153.29      164.37     36.82 o 
  -9   3  13        9.45       65.40     28.82 o 
  -7   3  13      266.32      238.92     29.20 o 
  -5   3  13      331.30      267.76     29.37 o 
  -3   3  13     2514.03     2904.85     51.86 o 
  -1   3  13      104.65       90.86     26.35 o 
   1   3  13     2224.37     1991.73     44.19 o 
   3   3  13        4.80       80.04     29.85 o 
   5   3  13     7433.06     7590.83    111.56 o 
   7   3  13      464.37      531.99     34.03 o 
   9   3  13     4946.48     4615.66     98.01 o 
  11   3  13      823.09      815.17     49.82 o 
  13   3  13     3513.43     3372.94    119.99 o 
  15   3  13      376.31      332.71     58.95 o 
  17   3  13      416.65      462.01     86.43 o 
  19   3  13       77.91        4.86     62.12 o 
  21   3  13      449.24      469.52     81.04 o 
 -24   4  13       35.50      145.66     63.67 o 
 -22   4  13      184.38      170.60     68.88 o 
 -20   4  13       67.38       91.45     61.66 o 
 -18   4  13      512.16      533.86     76.97 o 
 -16   4  13      421.58      314.53     63.36 o 
 -14   4  13      761.46      825.20     82.97 o 
 -12   4  13      548.04      636.53    130.50 o 
 -10   4  13     1011.10      904.47     52.78 o 
  -8   4  13     2034.79     2367.44     72.86 o 
  -6   4  13     1670.01     1601.59     53.49 o 
  -4   4  13     1140.41     1250.64     47.10 o 
  -2   4  13      142.16      210.81     26.64 o 
   0   4  13      386.29      424.33     39.87 o 
   2   4  13       11.07       10.73     24.94 o 
   4   4  13      206.57      238.05     28.66 o 
   6   4  13      254.55      170.23     27.58 o 
   8   4  13       27.43       64.56     30.71 o 
  10   4  13       17.10      -14.30     48.39 o 
  12   4  13       20.02       31.31     46.89 o 
  14   4  13      438.85      646.85     71.71 o 
  16   4  13      418.52      375.71     64.13 o 
  18   4  13      102.65      -16.64     63.95 o 
  20   4  13        1.47       68.56     70.92 o 
 -23   5  13      113.71      -34.31     70.97 o 
 -21   5  13       33.81       66.05     70.35 o 
 -19   5  13     1230.46     1300.64    124.31 o 
 -17   5  13      166.14      143.64     72.06 o 
 -15   5  13      792.57      714.27     85.18 o 
 -13   5  13     3705.84     3717.75    143.51 o 
 -11   5  13     1896.35     1781.90    108.02 o 
  -9   5  13      501.33      621.14     74.41 o 
  -7   5  13     4075.68     3926.94     99.16 o 
  -5   5  13      128.94      216.53     49.48 o 
  -3   5  13        4.35        9.72     34.03 o 
  -1   5  13       13.20      -33.29     33.29 o 
   1   5  13     3333.05     2934.01     63.03 o 
   3   5  13     2170.47     1892.27     52.82 o 
   5   5  13      349.64      332.18     33.83 o 
   7   5  13     1341.14     1214.72     51.35 o 
   9   5  13     5735.73     5245.19    119.95 o 
  11   5  13     1155.70     1281.97     80.43 o 
  13   5  13     1409.54     1404.62     89.09 o 
  15   5  13     1610.58     1549.10     95.97 o 
  17   5  13      142.70       84.81     65.10 o 
  19   5  13      320.60      379.64     92.13 o 
 -22   6  13       86.60       51.02     85.64 o 
 -20   6  13      430.76      655.41     91.86 o 
 -18   6  13       20.85        3.72     77.31 o 
 -16   6  13        7.87      147.43     73.25 o 
 -14   6  13     4943.25     4991.79    176.47 o 
 -12   6  13     1532.78     1457.11    108.86 o 
 -10   6  13     1849.89     1761.30    223.63 o 
  -8   6  13     1919.17     1915.57    117.18 o 
  -6   6  13      480.98      436.90     58.09 o 
  -4   6  13     4519.68     4260.40    112.45 o 
  -2   6  13      531.84      579.11     59.79 o 
   0   6  13      303.71      321.39     97.55 o 
   2   6  13     8872.95     8603.99    136.35 o 
   4   6  13     3142.11     3086.57     69.14 o 
   6   6  13      192.21      243.40     49.87 o 
   8   6  13     2385.20     2309.55     87.78 o 
  10   6  13     1966.90     1951.79    136.73 o 
  12   6  13     1285.36     1183.51     84.37 o 
  14   6  13      314.99      407.49     69.20 o 
  16   6  13      234.08      274.44     71.21 o 
  18   6  13      363.86      474.18     82.90 o 
 -21   7  13        0.73      -74.47     87.38 o 
 -19   7  13     1640.04     1541.23    123.02 o 
 -17   7  13     1451.03     1510.27    121.20 o 
 -15   7  13      469.84      452.33     90.46 o 
 -13   7  13      175.17      321.94     88.59 o 
 -11   7  13     4008.35     3825.17    164.38 o 
  -9   7  13     1329.32     1216.22     99.75 o 
  -7   7  13     3508.56     3198.07    141.01 o 
  -5   7  13      742.32      748.39     90.22 o 
  -3   7  13     4716.76     4588.69    122.15 o 
  -1   7  13     1003.22      982.68     72.63 o 
   1   7  13      450.14      457.78     61.29 o 
   3   7  13     1759.97     1613.25     80.27 o 
   5   7  13      215.54      202.17     46.65 o 
   7   7  13       24.82       57.37     52.29 o 
   9   7  13      357.99      372.88     61.60 o 
  11   7  13       28.83       73.91     62.99 o 
  13   7  13        2.38       29.79     66.65 o 
  15   7  13       14.84      -38.54     60.45 o 
  17   7  13        9.29       12.34     88.03 o 
 -18   8  13      181.14      126.15    121.11 o 
 -16   8  13       64.30       10.85     86.14 o 
 -14   8  13       83.17        7.48    102.02 o 
 -12   8  13       34.68       64.25    134.00 o 
 -10   8  13      312.67      372.15     90.75 o 
  -8   8  13        2.87       46.31     79.13 o 
  -6   8  13      823.51      838.76     99.19 o 
  -4   8  13       75.30       81.76     76.34 o 
  -2   8  13     1150.26     1214.02     81.38 o 
   0   8  13      270.95      329.38     62.42 o 
   2   8  13       30.14       47.48     62.15 o 
   4   8  13     1399.47     1549.00    123.14 o 
   6   8  13       11.73      181.79     72.83 o 
   8   8  13      853.05      878.14    102.59 o 
  10   8  13      124.23       70.38     57.70 o 
  12   8  13      390.66      455.54     82.08 o 
  14   8  13      668.44      712.74     92.16 o 
 -15   9  13      100.90       79.66     92.74 o 
 -13   9  13       57.06      117.12     89.93 o 
 -11   9  13      159.03      176.31    193.15 o 
  -9   9  13       72.33      258.21     80.24 o 
  -7   9  13       99.21      280.46    216.54 o 
  -5   9  13     1928.23     1752.18    283.99 o 
  -3   9  13        2.62       20.04     80.68 o 
  -1   9  13      546.18      644.96    101.22 o 
   1   9  13      134.13      203.61     63.63 o 
   3   9  13        1.00       74.66    147.74 o 
   5   9  13      275.03      365.05     87.63 o 
   7   9  13      148.48      356.76    162.88 o 
   9   9  13      224.23      300.52     84.44 o 
  11   9  13      535.15      565.40     89.16 o 
 -10  10  13       58.64      -73.35    149.09 o 
  -8  10  13       54.66      168.44     86.77 o 
  -6  10  13       72.58      188.91     86.27 o 
  -4  10  13      405.68      539.58     97.65 o 
  -2  10  13      695.17     1002.77    109.04 o 
   0  10  13      470.19      477.14     92.57 o 
   2  10  13       35.68      161.30     95.01 o 
   4  10  13      493.71      772.86    265.80 o 
   6  10  13      670.50      838.47    135.40 o 
 -26   0  14     1049.44      921.71    127.10 o 
 -24   0  14     2085.69     2088.43    156.68 o 
 -22   0  14     3015.91     3124.05    184.46 o 
 -20   0  14      290.86      247.81     87.73 o 
 -18   0  14      607.80      667.90     93.13 o 
 -16   0  14     2335.38     2344.23    139.10 o 
 -14   0  14     2903.59     2858.34     94.44 o 
 -12   0  14       38.84       41.61     37.45 o 
 -10   0  14    13347.12    13566.79    260.60 o 
  -8   0  14     5132.89     5437.85    119.54 o 
  -6   0  14    24655.07    26231.53    384.31 o 
  -4   0  14      884.29      780.60     44.42 o 
  -2   0  14        5.89        9.99     25.63 o 
   0   0  14     7345.92     7955.01    135.04 o 
   2   0  14      326.63      290.81     33.59 o 
   4   0  14     8556.92     8391.48    226.43 o 
   6   0  14    10641.48    10825.05    273.99 o 
   8   0  14     1638.55     1728.50    107.72 o 
  10   0  14        7.28      -42.14     57.56 o 
  12   0  14     4202.51     4262.31    125.62 o 
  14   0  14      412.54      400.19     59.63 o 
  16   0  14       74.68       46.06     50.56 o 
  18   0  14     3495.33     3448.20    182.46 o 
  20   0  14     1348.30     1283.23    136.30 o 
  22   0  14      139.98      302.77    102.52 o 
 -27   1  14      782.30      820.01     89.47 o 
 -25   1  14      559.61      551.90     77.31 o 
 -23   1  14      480.27      604.48     72.47 o 
 -21   1  14       32.15       99.13     52.87 o 
 -19   1  14      104.63      115.96     55.06 o 
 -17   1  14       96.15      230.09     56.65 o 
 -15   1  14     1071.63     1142.58     55.96 o 
 -13   1  14      435.37      456.01     42.65 o 
 -11   1  14        0.19       51.62     25.94 o 
  -9   1  14        0.62       26.38     25.07 o 
  -7   1  14     7422.30     7739.17    116.25 o 
  -5   1  14    19466.08    20782.96    215.62 o 
  -3   1  14      427.99      521.52     39.55 o 
  -1   1  14       79.60      143.09     37.57 o 
   1   1  14     7347.70     7004.16     79.28 o 
   3   1  14    10200.49    10272.87    121.56 o 
   5   1  14     6360.13     6500.05     92.15 o 
   7   1  14      967.51     1094.98     48.42 o 
   9   1  14     2752.17     2626.42     74.24 o 
  11   1  14       19.36      132.57     41.03 o 
  13   1  14      132.98      126.87     41.54 o 
  15   1  14      484.85      458.10     52.37 o 
  17   1  14      471.05      508.76     55.81 o 
  19   1  14       50.28      107.43     62.99 o 
  21   1  14      418.02      535.91     74.01 o 
 -26   2  14      281.13      159.04     70.39 o 
 -24   2  14      273.19      282.51     69.37 o 
 -22   2  14      564.12      627.28     74.95 o 
 -20   2  14        0.26       71.79     56.15 o 
 -18   2  14     1811.80     1667.53     91.25 o 
 -16   2  14     3939.17     3767.38    126.04 o 
 -14   2  14     2606.92     2685.52     74.44 o 
 -12   2  14     9535.95     9549.49    199.50 o 
 -10   2  14      475.25      461.79     32.12 o 
  -8   2  14     4398.74     4533.03     92.19 o 
  -6   2  14    16167.31    16881.80    209.97 o 
  -4   2  14     1201.37      955.08     28.61 o 
  -2   2  14      584.77      732.75     28.09 o 
   0   2  14    12908.81    13072.15    130.93 o 
   2   2  14     1496.80     1214.82     33.10 o 
   4   2  14     1087.78      923.37     31.48 o 
   6   2  14     2819.28     2764.37     58.18 o 
   8   2  14        6.38       66.79     34.75 o 
  10   2  14       19.40      235.71     60.35 o 
  12   2  14     5162.50     4957.69    108.29 o 
  14   2  14      230.45      297.38     59.23 o 
  16   2  14      182.16      265.78    134.00 o 
  18   2  14      445.17      457.94     68.52 o 
  20   2  14      154.71      113.06     53.89 o 
  22   2  14       11.95       10.79     62.07 o 
 -25   3  14      192.26      194.15     70.19 o 
 -23   3  14      628.31      516.81     87.93 o 
 -21   3  14      294.54      282.52     64.85 o 
 -19   3  14     1820.89     1824.18    139.89 o 
 -17   3  14       22.44      -29.16     49.43 o 
 -15   3  14     1058.19      878.84     72.69 o 
 -13   3  14      473.46      362.98     51.91 o 
 -11   3  14       31.96      -26.92     36.14 o 
  -9   3  14      581.85      523.25     37.04 o 
  -7   3  14      397.58      435.95     34.97 o 
  -5   3  14       63.30      103.41     27.09 o 
  -3   3  14      381.67      370.16     26.51 o 
  -1   3  14      269.98      264.22     24.93 o 
   1   3  14       76.58      214.86     35.59 o 
   3   3  14      299.95      291.96     30.26 o 
   5   3  14     5182.54     5390.24     75.78 o 
   7   3  14      411.33      399.24     43.48 o 
   9   3  14       61.14      222.14     46.38 o 
  11   3  14      766.82      734.56     50.15 o 
  13   3  14     3630.55     3392.28    118.02 o 
  15   3  14       24.90       66.17     56.85 o 
  17   3  14       37.20       47.26     59.95 o 
  19   3  14       42.50       30.00     71.35 o 
  21   3  14        2.10       92.47     66.37 o 
 -24   4  14     1246.63     1100.44    105.82 o 
 -22   4  14        8.58       13.08     62.96 o 
 -20   4  14      763.22      861.57     83.25 o 
 -18   4  14      986.58     1009.95     87.49 o 
 -16   4  14      167.25       41.98     62.38 o 
 -14   4  14       94.37      132.85     63.23 o 
 -12   4  14     1800.69     1760.13     98.39 o 
 -10   4  14      362.46      404.09     46.47 o 
  -8   4  14     1075.67     1033.78     56.33 o 
  -6   4  14      413.67      342.54     35.78 o 
  -4   4  14     1330.70     1355.15     49.98 o 
  -2   4  14      137.80      168.61     26.47 o 
   0   4  14      471.43      494.43     31.27 o 
   2   4  14     4753.65     4546.56     73.92 o 
   4   4  14     4786.26     4310.98     71.56 o 
   6   4  14       11.14      -28.42     28.42 o 
   8   4  14     4032.72     3646.88     77.12 o 
  10   4  14      733.88      644.14     71.55 o 
  12   4  14       95.28       58.23     51.33 o 
  14   4  14     5645.38     5289.61    157.51 o 
  16   4  14      141.77      102.99     61.72 o 
  18   4  14      325.19      256.72     69.18 o 
  20   4  14       27.81       85.54     70.72 o 
 -23   5  14        4.65       33.92     77.05 o 
 -21   5  14       31.80       12.32    126.60 o 
 -19   5  14       55.94      186.62     76.84 o 
 -17   5  14        1.59      -47.73     63.80 o 
 -15   5  14      588.68      597.62     86.58 o 
 -13   5  14       56.44       97.97     68.76 o 
 -11   5  14       32.12       15.23     63.83 o 
  -9   5  14     4648.71     4732.10    157.69 o 
  -7   5  14      309.90      484.04     52.64 o 
  -5   5  14      364.92      416.55     51.98 o 
  -3   5  14     2132.06     2170.40     65.71 o 
  -1   5  14        5.55      -15.17     29.31 o 
   1   5  14       39.14       79.13     31.74 o 
   3   5  14    11414.18    10600.95    132.79 o 
   5   5  14      362.40      309.54     41.53 o 
   7   5  14      134.29      147.80     35.57 o 
   9   5  14     1961.10     1996.98     76.53 o 
  11   5  14       94.31      157.86     53.38 o 
  13   5  14      385.33      322.60     76.44 o 
  15   5  14       76.26      150.48     64.45 o 
  17   5  14       39.91      110.85     64.90 o 
  19   5  14       78.16      173.03     74.67 o 
 -22   6  14      249.63      234.84     88.25 o 
 -20   6  14       20.26       59.78     92.03 o 
 -18   6  14      491.14      411.58     83.76 o 
 -16   6  14     2123.55     1955.22    124.40 o 
 -14   6  14      569.72      728.64     95.52 o 
 -12   6  14       33.25       99.33     76.00 o 
 -10   6  14     1284.35     1218.03     98.80 o 
  -8   6  14     1357.10     1509.94    251.01 o 
  -6   6  14      320.83      302.11     56.56 o 
  -4   6  14    11348.83    10594.79    185.21 o 
  -2   6  14     2981.61     2720.19     91.55 o 
   0   6  14     1613.89     1573.79     78.64 o 
   2   6  14     6238.75     6060.26    137.16 o 
   4   6  14     1796.71     1552.53     61.72 o 
   6   6  14        7.28      -45.92     45.92 o 
   8   6  14      622.00      624.10     57.56 o 
  10   6  14     2683.92     2586.11    115.20 o 
  12   6  14      784.61      753.19     76.61 o 
  14   6  14      793.79      714.75     79.93 o 
  16   6  14      268.81      288.91     74.24 o 
  18   6  14      294.69      308.71     79.11 o 
 -21   7  14       85.09      101.90     85.81 o 
 -19   7  14      456.12      386.71     97.83 o 
 -17   7  14      297.71      445.01    157.38 o 
 -15   7  14      132.72      244.17     76.78 o 
 -13   7  14     1790.42     1883.46    126.56 o 
 -11   7  14      323.98      407.13     87.80 o 
  -9   7  14       25.18       24.28     79.29 o 
  -7   7  14        2.62       93.90     77.73 o 
  -5   7  14      341.62      542.65     63.89 o 
  -3   7  14     2638.30     2722.17     98.70 o 
  -1   7  14      247.96      305.02     57.45 o 
   1   7  14      124.01      162.08     53.50 o 
   3   7  14      470.66      430.93     48.38 o 
   5   7  14      358.27      239.62     53.36 o 
   7   7  14       85.37       76.08    103.76 o 
   9   7  14        9.88       36.90     50.40 o 
  11   7  14       17.43      -56.61     56.61 o 
  13   7  14      408.53      331.27    108.62 o 
  15   7  14      957.34      955.12     93.79 o 
 -18   8  14       58.83       38.60    175.07 o 
 -16   8  14     1125.47     1153.71    171.07 o 
 -14   8  14        4.40      -50.74     98.63 o 
 -12   8  14      140.92      183.17     87.42 o 
 -10   8  14      467.26      439.33     90.13 o 
  -8   8  14        1.67       70.15     79.65 o 
  -6   8  14     3706.63     3595.18    244.02 o 
  -4   8  14       10.18       80.20     77.54 o 
  -2   8  14       82.70      223.74     60.27 o 
   0   8  14     1269.91     1481.35     84.53 o 
   2   8  14      162.13      356.01     60.54 o 
   4   8  14      458.10      586.06     74.40 o 
   6   8  14     1576.57     1605.03     84.23 o 
   8   8  14        1.26      159.74     84.16 o 
  10   8  14        0.08       49.13    104.62 o 
  12   8  14     1621.25     1403.64    104.55 o 
  14   8  14      166.54      252.29     82.16 o 
 -15   9  14       41.12      -43.34     84.79 o 
 -13   9  14       99.49      110.47     83.75 o 
 -11   9  14      134.00       36.19     86.25 o 
  -9   9  14      171.20      212.34     83.20 o 
  -7   9  14      213.03      380.34     91.08 o 
  -5   9  14      259.57      286.82    134.10 o 
  -3   9  14        5.48      106.42     80.11 o 
  -1   9  14      152.91      217.80     85.63 o 
   1   9  14        0.32      174.14    106.20 o 
   3   9  14        9.74      207.97     96.35 o 
   5   9  14       78.40      152.77     89.83 o 
   7   9  14        1.92       75.07    191.16 o 
   9   9  14      589.52      721.71    125.31 o 
 -10  10  14       33.99      212.71     88.59 o 
  -8  10  14       55.99       99.13     92.23 o 
  -6  10  14       14.55      201.60     99.62 o 
  -4  10  14       37.05      150.16     84.03 o 
  -2  10  14       74.56      461.09     96.63 o 
   0  10  14       18.89      288.42     91.07 o 
   2  10  14       68.61      222.41    164.64 o 
   4  10  14      445.98      768.04    157.38 o 
 -27   1  15     1186.98     1274.43    155.58 o 
 -25   1  15      227.47      237.87     67.80 o 
 -23   1  15        8.28      113.40     62.33 o 
 -21   1  15     2439.58     2411.72    112.89 o 
 -19   1  15        4.69      150.81     58.73 o 
 -17   1  15     5293.31     5383.25    154.92 o 
 -15   1  15     2162.07     2113.62     83.61 o 
 -13   1  15     1625.15     1547.08     50.74 o 
 -11   1  15     2142.18     2200.72     56.34 o 
  -9   1  15     4300.84     4176.97     74.98 o 
  -7   1  15    11142.07    11068.33    136.85 o 
  -5   1  15     6901.68     7219.34    199.87 o 
  -3   1  15     2631.02     2878.61     50.74 o 
  -1   1  15    11210.69    10833.68    111.15 o 
   1   1  15    23574.23    24357.05    213.46 o 
   3   1  15     6171.13     6296.31     88.41 o 
   5   1  15     4994.36     4684.10     91.97 o 
   7   1  15     3271.89     3157.71     79.11 o 
   9   1  15      327.10      312.28     41.01 o 
  11   1  15      237.90      311.56     85.02 o 
  13   1  15     1518.57     1415.97     66.61 o 
  15   1  15     1767.20     1865.99     66.02 o 
  17   1  15       60.71      118.85     51.13 o 
  19   1  15      998.28      916.41     69.93 o 
  21   1  15     2231.42     2332.77    122.37 o 
 -26   2  15      118.04       41.51     68.49 o 
 -24   2  15      121.28      230.31     67.93 o 
 -22   2  15      380.24      380.18     65.29 o 
 -20   2  15      340.10      283.29     59.15 o 
 -18   2  15      137.28      197.64     59.25 o 
 -16   2  15     3715.62     3689.74    127.99 o 
 -14   2  15       68.68      110.08     36.42 o 
 -12   2  15      491.07      639.93     39.25 o 
 -10   2  15      262.39      290.76     31.87 o 
  -8   2  15      536.26      466.27     33.16 o 
  -6   2  15     1289.70     1265.91     81.03 o 
  -4   2  15     1782.52     1648.09     37.03 o 
  -2   2  15     3547.21     3463.09     54.98 o 
   0   2  15     5926.84     6102.86     77.95 o 
   2   2  15     3464.76     2950.73     50.80 o 
   4   2  15     1690.80     1661.43     47.95 o 
   6   2  15       22.20      101.07     32.97 o 
   8   2  15     1391.56     1289.30     56.29 o 
  10   2  15      324.30      321.20     42.95 o 
  12   2  15       41.74      136.70     40.92 o 
  14   2  15      138.72      181.44     57.58 o 
  16   2  15      191.22      223.71     60.45 o 
  18   2  15      374.92      439.71     69.86 o 
  20   2  15      291.40      331.88     76.39 o 
  22   2  15       99.67      114.21     63.45 o 
 -25   3  15       71.84      -18.74     66.93 o 
 -23   3  15      900.31      960.56    108.92 o 
 -21   3  15        6.48       -2.49     57.64 o 
 -19   3  15       10.35       59.68     53.76 o 
 -17   3  15      395.40      261.39     58.36 o 
 -15   3  15     2367.73     2319.49    103.61 o 
 -13   3  15      217.67      229.90     50.69 o 
 -11   3  15      881.20      891.80     73.55 o 
  -9   3  15      245.42      214.51     31.74 o 
  -7   3  15     1442.62     1591.58     51.99 o 
  -5   3  15       40.43       35.65     27.10 o 
  -3   3  15     8601.24     8465.85    118.69 o 
  -1   3  15      344.03      328.72     27.16 o 
   1   3  15       26.87       63.35     35.33 o 
   3   3  15    15416.93    15044.94    195.78 o 
   5   3  15      361.22      541.33     37.02 o 
   7   3  15     2137.11     1946.05     64.38 o 
   9   3  15     6708.57     6318.88    120.87 o 
  11   3  15      171.60      185.51     41.83 o 
  13   3  15     1256.48     1233.38     82.39 o 
  15   3  15     1640.90     1455.70     92.01 o 
  17   3  15       28.80       12.42     60.43 o 
  19   3  15      254.48      284.61     77.74 o 
  21   3  15      230.84      458.83    150.89 o 
 -24   4  15       24.66       59.18     64.43 o 
 -22   4  15       75.10       81.86     73.14 o 
 -20   4  15      141.79      171.50     67.68 o 
 -18   4  15      107.23      185.23     68.59 o 
 -16   4  15       21.68      -55.99     60.70 o 
 -14   4  15     1881.85     1612.52    155.38 o 
 -12   4  15      682.74      627.10     75.10 o 
 -10   4  15      135.66       72.31     41.32 o 
  -8   4  15      698.35      851.67     46.47 o 
  -6   4  15      260.69      237.68     34.44 o 
  -4   4  15      119.95      126.73     33.07 o 
  -2   4  15        3.71       49.30     29.05 o 
   0   4  15      154.11      162.54     29.01 o 
   2   4  15        0.80       33.70     42.84 o 
   4   4  15     1607.82     1633.62     46.98 o 
   6   4  15     1659.14     1568.48     53.66 o 
   8   4  15       25.25       62.07     36.05 o 
  10   4  15        0.80       81.10     49.53 o 
  12   4  15      406.47      471.64     62.01 o 
  14   4  15      151.41      196.21     61.59 o 
  16   4  15      162.40      124.58     63.29 o 
  18   4  15        3.30      -28.40     59.95 o 
  20   4  15       84.45      255.60     78.48 o 
 -23   5  15      437.60      270.79     83.86 o 
 -21   5  15      190.90      274.92     77.76 o 
 -19   5  15      139.22       97.95     86.33 o 
 -17   5  15      193.94      167.87     84.04 o 
 -15   5  15     2256.08     2348.32    126.51 o 
 -13   5  15      192.84      129.74     64.00 o 
 -11   5  15      580.37      569.32     80.00 o 
  -9   5  15     2804.36     2967.81    147.49 o 
  -7   5  15     2834.99     2798.12     90.40 o 
  -5   5  15     2647.47     2500.24     71.27 o 
  -3   5  15     7181.70     6838.06    115.69 o 
  -1   5  15        0.91       30.72     31.48 o 
   1   5  15        1.03      -19.13     32.08 o 
   3   5  15    10113.99     9732.59    129.77 o 
   5   5  15      120.05      184.95     35.39 o 
   7   5  15        9.67        2.42     33.14 o 
   9   5  15     4914.96     4766.57    143.04 o 
  11   5  15      323.43      274.04     59.70 o 
  13   5  15      460.94      412.11     66.24 o 
  15   5  15      558.19      602.37     73.56 o 
  17   5  15        0.45       45.95     65.56 o 
  19   5  15      510.37      595.68     82.21 o 
 -22   6  15       60.63       62.96     85.88 o 
 -20   6  15        0.01       67.03     74.10 o 
 -18   6  15      258.92      367.37     86.38 o 
 -16   6  15      410.69      517.02     82.64 o 
 -14   6  15     1309.58     1307.80    143.59 o 
 -12   6  15     1297.51     1062.10     94.88 o 
 -10   6  15      302.96      306.75     83.88 o 
  -8   6  15    12794.26    12058.50    536.30 o 
  -6   6  15     1103.70     1107.63     98.06 o 
  -4   6  15      328.39      529.46    114.67 o 
  -2   6  15     4916.61     5031.45    164.06 o 
   0   6  15     1753.06     1694.82     65.60 o 
   2   6  15      564.10      720.20     44.86 o 
   4   6  15      249.35      293.17     38.06 o 
   6   6  15      711.58      753.27     63.06 o 
   8   6  15        2.78      101.96     48.16 o 
  10   6  15      134.22      172.50     61.29 o 
  12   6  15       14.85       32.01     61.11 o 
  14   6  15        8.52       84.22     62.41 o 
  16   6  15        1.31       81.16     65.59 o 
 -21   7  15     1457.00     1324.00    201.05 o 
 -19   7  15      399.52      411.34    184.76 o 
 -17   7  15      498.37      590.30    136.10 o 
 -15   7  15     1213.09     1048.83    107.61 o 
 -13   7  15      163.45      156.28     87.73 o 
 -11   7  15       66.16       37.41    150.89 o 
  -9   7  15      410.70      379.02     86.26 o 
  -7   7  15      100.25       68.94     75.94 o 
  -5   7  15     5973.01     5821.03    137.71 o 
  -3   7  15      798.00      820.58     67.80 o 
  -1   7  15       44.46      105.69     52.51 o 
   1   7  15      845.81      877.93     84.38 o 
   3   7  15      159.12      147.80     45.05 o 
   5   7  15      110.43      103.01     51.63 o 
   7   7  15      419.44      352.49     56.10 o 
   9   7  15       70.07       16.08     62.11 o 
  11   7  15      250.43      149.13     66.57 o 
  13   7  15      719.57      732.99     86.63 o 
  15   7  15       44.89       16.60     71.62 o 
 -18   8  15      545.33      455.33     98.14 o 
 -16   8  15       98.22       82.19     84.13 o 
 -14   8  15       18.92      -82.94     86.91 o 
 -12   8  15      422.60      296.25    110.52 o 
 -10   8  15      151.23      136.54     86.04 o 
  -8   8  15       84.22      -41.69     78.88 o 
  -6   8  15      295.75      528.39     88.86 o 
  -4   8  15      264.17      209.85     79.27 o 
  -2   8  15      156.66      190.92     58.76 o 
   0   8  15      934.10      879.49     71.79 o 
   2   8  15     2215.63     2063.87     94.17 o 
   4   8  15      487.29      557.50    205.45 o 
   6   8  15       84.82      242.41    101.89 o 
   8   8  15      143.25      144.26     74.37 o 
  10   8  15     1343.65     1264.54    100.51 o 
  12   8  15       86.42      248.19     71.05 o 
 -15   9  15       99.33      121.80     89.75 o 
 -13   9  15      308.63      346.64    104.02 o 
 -11   9  15      441.54      440.40    101.02 o 
  -9   9  15       26.80      119.62     87.48 o 
  -7   9  15      464.05      598.92    102.22 o 
  -5   9  15       71.04      267.21     86.67 o 
  -3   9  15      187.98      241.52     84.50 o 
  -1   9  15       13.91      158.49     96.13 o 
   1   9  15     1410.85     1416.53    100.47 o 
   3   9  15      177.99      145.74     86.63 o 
   5   9  15      213.24      430.53     85.67 o 
   7   9  15      367.63      569.15    147.59 o 
   9   9  15       71.46      -24.58    116.71 o 
  -8  10  15       23.24      145.05     88.11 o 
  -6  10  15     1200.70     1306.68    131.90 o 
  -4  10  15      126.47      287.11     94.50 o 
  -2  10  15        1.48       77.50     88.78 o 
   0  10  15     1360.52     1690.18    127.12 o 
   2  10  15       10.88      182.16    209.04 o 
   4  10  15      176.98      496.32    293.38 o 
 -26   0  16     2245.72     2235.12    175.27 o 
 -24   0  16      146.53       43.97     81.14 o 
 -22   0  16       89.66       70.35     88.73 o 
 -20   0  16      238.70      384.11     84.94 o 
 -18   0  16     8941.69     8760.40    296.78 o 
 -16   0  16     6342.60     6067.63    228.83 o 
 -14   0  16      377.49      285.83     47.23 o 
 -12   0  16     9603.43     9695.56    187.76 o 
 -10   0  16     1893.33     1692.03     71.73 o 
  -8   0  16    17417.24    17726.09    279.73 o 
  -6   0  16    24311.62    23951.07    350.24 o 
  -4   0  16    16919.81    17847.08    271.80 o 
  -2   0  16        4.68       -7.01     29.30 o 
   0   0  16     7781.31     7650.31    135.91 o 
   2   0  16     2327.55     2178.31     65.33 o 
   4   0  16     7333.96     6891.01    208.04 o 
   6   0  16     6762.28     6619.02    209.84 o 
   8   0  16      260.70      237.42     73.34 o 
  10   0  16    17336.89    17482.17    294.24 o 
  12   0  16      326.91      295.72     57.31 o 
  14   0  16     2702.05     2629.29    108.73 o 
  16   0  16     1950.62     1926.45     96.65 o 
  18   0  16      197.02      301.77     91.93 o 
  20   0  16        7.19       -9.59     92.73 o 
 -27   1  16      298.72      362.64     75.63 o 
 -25   1  16      420.80      352.51     72.01 o 
 -23   1  16      577.17      683.19    106.22 o 
 -21   1  16       20.90      139.17     87.73 o 
 -19   1  16     3398.27     3474.48    130.99 o 
 -17   1  16     1634.10     1667.35     92.33 o 
 -15   1  16     3374.20     3242.46     87.23 o 
 -13   1  16      166.14      178.54     34.36 o 
 -11   1  16      308.82      320.76     36.00 o 
  -9   1  16       84.54      179.93     28.39 o 
  -7   1  16       11.03       90.09     30.21 o 
  -5   1  16      407.52      513.71     32.77 o 
  -3   1  16     7389.53     7403.24     84.97 o 
  -1   1  16    10729.20    10475.28    132.02 o 
   1   1  16     5155.53     5849.13    100.11 o 
   3   1  16      216.99      355.56     38.05 o 
   5   1  16        3.87      117.50     39.52 o 
   7   1  16       74.99      138.55     54.09 o 
   9   1  16     1325.64     1246.57     57.96 o 
  11   1  16     1966.93     2008.08     73.62 o 
  13   1  16       18.40      104.22     43.92 o 
  15   1  16      294.77      380.73     44.15 o 
  17   1  16       22.72       53.51     55.78 o 
  19   1  16      219.43      236.23     57.17 o 
  21   1  16      310.00      358.08     70.54 o 
 -26   2  16       14.99      -62.92     62.92 o 
 -24   2  16     1048.42     1048.28    109.12 o 
 -22   2  16       58.07       56.66     60.11 o 
 -20   2  16      138.85      147.40     58.74 o 
 -18   2  16      712.24      594.08     66.59 o 
 -16   2  16       94.02      109.54     50.25 o 
 -14   2  16     2648.98     2580.03     76.36 o 
 -12   2  16     4942.85     5119.09     91.51 o 
 -10   2  16     1627.44     1752.12     53.17 o 
  -8   2  16      360.81      373.24     31.67 o 
  -6   2  16     1726.15     1650.42     50.30 o 
  -4   2  16      119.46       83.93     22.52 o 
  -2   2  16      582.33      494.52     26.75 o 
   0   2  16      414.99      640.26     48.95 o 
   2   2  16     2124.46     2045.45     43.14 o 
   4   2  16      732.77      748.84     37.64 o 
   6   2  16     1411.72     1310.80     54.32 o 
   8   2  16      135.74      206.44     38.76 o 
  10   2  16     1513.03     1606.95     98.51 o 
  12   2  16      741.81      702.77     51.28 o 
  14   2  16      656.39      738.49     72.75 o 
  16   2  16     2022.34     1813.25    100.16 o 
  18   2  16       15.79       75.45     59.46 o 
  20   2  16      104.98       87.28     54.77 o 
 -25   3  16       11.69      -62.09     66.30 o 
 -23   3  16        0.01      -23.10     58.54 o 
 -21   3  16        1.17      -44.18     64.75 o 
 -19   3  16      135.84      135.66     98.83 o 
 -17   3  16       41.91       30.38     52.54 o 
 -15   3  16      109.31       60.91     56.72 o 
 -13   3  16     1481.68     1494.86     71.79 o 
 -11   3  16     3905.04     3887.47     82.23 o 
  -9   3  16      104.18      170.58     34.27 o 
  -7   3  16     3456.11     3642.82     75.54 o 
  -5   3  16     3369.82     3453.02     73.24 o 
  -3   3  16      316.58      258.96     48.62 o 
  -1   3  16      139.44      124.54     24.47 o 
   1   3  16     8894.95     8865.24    106.88 o 
   3   3  16     1148.84     1264.53     40.19 o 
   5   3  16      568.25      557.71     38.94 o 
   7   3  16     1654.98     1648.56     97.22 o 
   9   3  16       80.27      180.46     39.66 o 
  11   3  16      785.26      705.05     52.29 o 
  13   3  16       14.31       33.68     74.24 o 
  15   3  16      164.32      119.62     60.26 o 
  17   3  16       43.25       -9.84     61.88 o 
  19   3  16      138.52      107.49     70.02 o 
 -24   4  16       47.69      121.14     66.50 o 
 -22   4  16      126.74      -38.02     61.96 o 
 -20   4  16      393.79      427.22     98.23 o 
 -18   4  16        3.96      115.22     62.28 o 
 -16   4  16      458.43      334.36     65.76 o 
 -14   4  16     1717.05     1803.44    141.09 o 
 -12   4  16       66.40       86.77     64.58 o 
 -10   4  16     2045.56     2077.91     75.62 o 
  -8   4  16     4103.59     4001.81     85.24 o 
  -6   4  16      912.51      892.13     47.11 o 
  -4   4  16     2277.49     2325.95     65.41 o 
  -2   4  16    11763.96    11209.48    159.85 o 
   0   4  16       23.60       57.48     28.86 o 
   2   4  16        8.18       18.18     27.58 o 
   4   4  16    10970.14    10769.89    145.05 o 
   6   4  16      656.41      645.62     54.40 o 
   8   4  16      303.63      278.78     42.64 o 
  10   4  16       15.54      113.89     54.97 o 
  12   4  16     3253.73     3035.18    117.05 o 
  14   4  16       23.03       75.46     54.97 o 
  16   4  16      405.43      438.28     71.92 o 
  18   4  16      453.74      439.31     77.01 o 
  20   4  16     2242.94     2286.31    145.49 o 
 -23   5  16      159.06      111.90     78.52 o 
 -21   5  16      408.96      426.07    133.70 o 
 -19   5  16       41.62      -37.49     71.71 o 
 -17   5  16       38.38      -55.87     64.64 o 
 -15   5  16     2332.67     2489.19    129.34 o 
 -13   5  16      609.20      591.29     81.29 o 
 -11   5  16     1396.47     1138.25     96.01 o 
  -9   5  16     3611.36     3528.47    140.65 o 
  -7   5  16        7.49       30.10     47.10 o 
  -5   5  16     2106.43     2092.35     68.60 o 
  -3   5  16     2127.51     2090.40     78.50 o 
  -1   5  16     8492.85     7519.46    106.40 o 
   1   5  16      425.44      467.02     38.41 o 
   3   5  16      114.55      204.43     33.93 o 
   5   5  16     4008.30     3684.49     83.05 o 
   7   5  16     1982.08     1822.65     69.60 o 
   9   5  16      950.38      972.67    169.07 o 
  11   5  16     1081.11     1212.24     85.42 o 
  13   5  16       57.00      119.76     99.92 o 
  15   5  16       37.75       86.23     64.15 o 
  17   5  16       38.76       -0.35     64.07 o 
 -22   6  16      305.43      122.02     88.46 o 
 -20   6  16      723.85      734.09    150.39 o 
 -18   6  16      536.60      553.88     87.70 o 
 -16   6  16      383.68      476.54    134.30 o 
 -14   6  16     1940.06     2059.07    225.13 o 
 -12   6  16     1079.89     1180.21    101.80 o 
 -10   6  16      581.89      529.46     89.75 o 
  -8   6  16    11895.38    11134.76    259.06 o 
  -6   6  16        7.18      123.39     56.45 o 
  -4   6  16     1608.58     1728.65     82.86 o 
  -2   6  16     5620.70     5512.80    130.19 o 
   0   6  16     3156.62     3117.74     71.13 o 
   2   6  16     2451.34     2416.52     64.33 o 
   4   6  16      555.16      516.39     46.44 o 
   6   6  16      233.04      126.51     48.87 o 
   8   6  16      638.83      667.35     86.43 o 
  10   6  16      644.10      547.17     97.83 o 
  12   6  16       44.42       60.74    102.62 o 
  14   6  16     1558.00     1626.31    135.60 o 
  16   6  16        0.08       10.76     65.18 o 
 -19   7  16       66.37      158.74     82.67 o 
 -17   7  16      226.42      399.69    196.85 o 
 -15   7  16      340.98      318.78    185.16 o 
 -13   7  16      115.47      163.53     83.81 o 
 -11   7  16      277.73      211.11     81.58 o 
  -9   7  16      978.42      782.46     94.58 o 
  -7   7  16     4051.51     3457.75    225.33 o 
  -5   7  16      207.40      438.80     62.45 o 
  -3   7  16      906.52      965.68     70.26 o 
  -1   7  16        0.13        1.38     52.58 o 
   1   7  16      521.99      324.66     57.21 o 
   3   7  16     1098.88     1103.64     70.95 o 
   5   7  16      333.90      267.91     55.65 o 
   7   7  16      662.41      663.51     66.56 o 
   9   7  16      398.35      495.47     73.69 o 
  11   7  16      377.90      388.06     72.12 o 
  13   7  16      384.04      279.30     75.70 o 
  15   7  16      282.79      255.26     80.17 o 
 -18   8  16      206.26      313.47     92.67 o 
 -16   8  16       11.06      -93.74    111.52 o 
 -14   8  16       13.50     -107.02    107.02 o 
 -12   8  16     1091.81     1110.79    111.07 o 
 -10   8  16     1049.25      948.73    107.70 o 
  -8   8  16       77.57      124.30     86.45 o 
  -6   8  16     3585.78     3473.12    219.23 o 
  -4   8  16      452.94      525.99     92.73 o 
  -2   8  16       30.13      238.99    102.59 o 
   0   8  16       60.31      -12.19     56.42 o 
   2   8  16      162.08      254.58    107.72 o 
   4   8  16       61.83      112.21     73.21 o 
   6   8  16      670.39      565.63     84.82 o 
   8   8  16      298.41      191.96     71.53 o 
  10   8  16      454.75      545.94     83.77 o 
  12   8  16        0.07      -28.14    113.91 o 
 -13   9  16        0.62      -11.78    145.89 o 
 -11   9  16      260.13      352.62     99.82 o 
  -9   9  16        0.24       64.14     87.48 o 
  -7   9  16       43.12      247.78     85.85 o 
  -5   9  16      968.44      992.57    105.63 o 
  -3   9  16      535.81      618.24     94.98 o 
  -1   9  16       36.37      115.40     62.90 o 
   1   9  16       65.47      210.59    111.89 o 
   3   9  16      265.97      428.56    327.15 o 
   5   9  16       17.26      133.53    217.24 o 
   7   9  16      301.93      530.28     93.37 o 
   9   9  16       77.26       42.77    117.51 o 
  -8  10  16       54.21      234.20    187.46 o 
  -6  10  16      338.30      577.98    133.00 o 
  -4  10  16      127.45      230.55     96.12 o 
  -2  10  16       12.55      253.62     96.24 o 
   0  10  16        9.43      429.19    100.47 o 
   2  10  16      185.94      254.08    105.42 o 
 -27   1  17        9.75       50.54     72.72 o 
 -25   1  17        0.42       -5.92     58.58 o 
 -23   1  17     3704.69     3777.49    158.58 o 
 -21   1  17       99.80      115.66     60.08 o 
 -19   1  17       92.54       98.93     51.69 o 
 -17   1  17     3312.53     3325.60    125.74 o 
 -15   1  17     4191.41     3980.26     83.57 o 
 -13   1  17       20.35       21.88     33.49 o 
 -11   1  17     4434.17     4224.53     81.28 o 
  -9   1  17     2407.66     2288.03     58.25 o 
  -7   1  17     1849.46     2063.94     53.26 o 
  -5   1  17     2895.52     2596.97     44.58 o 
  -3   1  17      253.69      419.67     58.30 o 
  -1   1  17     1442.93     1857.70     80.31 o 
   1   1  17      101.98      238.00     57.14 o 
   3   1  17        7.50       26.59     42.35 o 
   5   1  17     2270.96     2191.73     66.50 o 
   7   1  17      435.87      333.93     38.87 o 
   9   1  17     1120.19     1045.82     56.68 o 
  11   1  17     5530.04     5332.25    139.46 o 
  13   1  17      395.82      331.47     50.29 o 
  15   1  17     1418.36     1495.82     64.91 o 
  17   1  17      949.41      965.84     67.81 o 
  19   1  17       91.23      -28.15     50.47 o 
  21   1  17      122.05       92.89     66.55 o 
 -26   2  17       17.97        3.90     69.06 o 
 -24   2  17      652.20      706.99     81.74 o 
 -22   2  17      249.39      288.70     65.12 o 
 -20   2  17       12.40      -48.10     54.57 o 
 -18   2  17       54.83      108.60     73.74 o 
 -16   2  17     1468.46     1398.19     88.19 o 
 -14   2  17     4255.55     3969.50     83.75 o 
 -12   2  17     5452.00     5429.73     95.78 o 
 -10   2  17      868.08      911.44     42.50 o 
  -8   2  17     1674.15     1828.42     54.13 o 
  -6   2  17     5283.25     5566.42     93.21 o 
  -4   2  17      491.59      455.48     26.04 o 
  -2   2  17      328.69      355.54     25.78 o 
   0   2  17     3394.93     3441.45     57.82 o 
   2   2  17     1004.10     1163.49     55.75 o 
   4   2  17      537.44      548.38     42.17 o 
   6   2  17      183.99      286.22     38.57 o 
   8   2  17       43.43       56.35     36.16 o 
  10   2  17     4617.49     4523.37    105.70 o 
  12   2  17      505.69      500.75     68.93 o 
  14   2  17      258.50      280.80     62.73 o 
  16   2  17      661.30      706.45     97.13 o 
  18   2  17        0.09       85.62     67.64 o 
  20   2  17      112.45      146.54     57.96 o 
 -25   3  17      196.06      107.10     67.83 o 
 -23   3  17      111.39       85.99     61.39 o 
 -21   3  17      291.67      367.88     70.23 o 
 -19   3  17      316.45      348.59     62.62 o 
 -17   3  17     1050.03     1012.86     81.82 o 
 -15   3  17     2637.28     2451.68    108.25 o 
 -13   3  17     4957.20     4648.13    119.47 o 
 -11   3  17       50.82      127.44     42.69 o 
  -9   3  17      681.38      717.91     42.44 o 
  -7   3  17       12.56       53.47     31.47 o 
  -5   3  17       69.93       89.38     30.92 o 
  -3   3  17     1386.24     1309.39     47.48 o 
  -1   3  17     3448.28     3383.76     76.13 o 
   1   3  17      515.34      554.61     33.19 o 
   3   3  17     1221.42     1138.66     46.96 o 
   5   3  17     1213.27     1177.49     54.53 o 
   7   3  17     5024.11     4762.56    104.04 o 
   9   3  17       24.92      -36.86     36.86 o 
  11   3  17      318.99      344.31     47.96 o 
  13   3  17     1046.87     1000.19     79.58 o 
  15   3  17        4.63      -42.92     55.73 o 
  17   3  17      125.59      108.26     65.35 o 
  19   3  17      248.43      309.35    119.81 o 
 -24   4  17        0.87       54.21     64.99 o 
 -22   4  17      169.14      155.46     67.88 o 
 -20   4  17      154.92      180.05     81.34 o 
 -18   4  17       20.12      -23.83     63.12 o 
 -16   4  17     1362.25      994.13    115.91 o 
 -14   4  17      876.95      899.80     87.06 o 
 -12   4  17        4.82      -25.18     59.25 o 
 -10   4  17      787.63      732.23     46.67 o 
  -8   4  17      544.12      634.17     44.79 o 
  -6   4  17      847.61      755.33     45.94 o 
  -4   4  17     3662.63     3512.73     79.93 o 
  -2   4  17     1124.13     1150.41     44.00 o 
   0   4  17     2091.67     2181.28     54.64 o 
   2   4  17     3927.19     3707.25     69.28 o 
   4   4  17     2184.36     2250.40     68.42 o 
   6   4  17       29.37       55.14     36.95 o 
   8   4  17     3795.71     3527.25     92.20 o 
  10   4  17       43.33        0.42     60.35 o 
  12   4  17       19.31       73.14     52.68 o 
  14   4  17       59.96       89.11     60.58 o 
  16   4  17       83.97      107.85     84.14 o 
  18   4  17      369.87      472.88     79.90 o 
 -23   5  17        3.22      -36.60     76.80 o 
 -21   5  17      785.66      841.91     96.13 o 
 -19   5  17      876.39      759.05     94.78 o 
 -17   5  17       39.22       -0.65     62.75 o 
 -15   5  17     4255.00     4341.25    162.98 o 
 -13   5  17     1692.66     1590.06    106.70 o 
 -11   5  17       32.68       -1.53     61.59 o 
  -9   5  17        2.48       92.76     51.78 o 
  -7   5  17     6258.18     6004.00    111.82 o 
  -5   5  17     1319.17     1199.80     69.63 o 
  -3   5  17     4653.28     4534.73     96.78 o 
  -1   5  17      860.58      921.36     46.96 o 
   1   5  17     8975.56     8027.81    112.19 o 
   3   5  17       58.01      149.51     41.71 o 
   5   5  17      850.36      762.57     46.33 o 
   7   5  17     1305.76     1123.26     59.37 o 
   9   5  17      699.34      771.05     74.58 o 
  11   5  17     2309.86     2142.66    105.60 o 
  13   5  17     3448.96     3377.29    132.82 o 
  15   5  17     1673.63     1674.00    106.32 o 
  17   5  17        0.04       21.69     63.80 o 
 -22   6  17      244.77      185.28    109.82 o 
 -20   6  17     1489.96     1420.32    205.55 o 
 -18   6  17      218.57      242.85     85.22 o 
 -16   6  17       56.85      -41.08     75.60 o 
 -14   6  17     5610.27     5418.71    189.24 o 
 -12   6  17     1106.08     1076.30    104.26 o 
 -10   6  17     1371.80     1357.64    156.78 o 
  -8   6  17        8.42      451.00     85.51 o 
  -6   6  17     2130.50     2414.34     93.05 o 
  -4   6  17      502.54      681.91     67.30 o 
  -2   6  17       83.89      108.09     41.66 o 
   0   6  17      361.30      327.86     39.25 o 
   2   6  17      487.51      481.29     47.55 o 
   4   6  17      588.35      561.63     47.73 o 
   6   6  17      650.26      553.76    125.01 o 
   8   6  17       94.69      -14.22     78.44 o 
  10   6  17      444.56      505.08     71.82 o 
  12   6  17      868.48      874.26     82.79 o 
  14   6  17     1069.57     1162.44     95.60 o 
  16   6  17       51.17      -19.47    106.72 o 
 -19   7  17      249.24      317.12     94.75 o 
 -17   7  17     2654.04     2625.93    277.99 o 
 -15   7  17      638.76      653.07     96.78 o 
 -13   7  17      679.15      687.68     98.57 o 
 -11   7  17      580.29      648.61    142.29 o 
  -9   7  17       40.78       -2.47     77.05 o 
  -7   7  17     1692.63     1680.74    115.63 o 
  -5   7  17     1384.18     1371.38     79.78 o 
  -3   7  17      195.24      159.56     56.07 o 
  -1   7  17       11.49      173.46     54.33 o 
   1   7  17       95.37       78.95     51.77 o 
   3   7  17       46.06      111.59    106.80 o 
   5   7  17       12.87       37.63     51.29 o 
   7   7  17      464.09      413.96     68.38 o 
   9   7  17      216.60      155.28     61.68 o 
  11   7  17     1032.30     1018.97     93.32 o 
  13   7  17       82.30       52.74     71.25 o 
 -16   8  17       72.77       25.31     90.67 o 
 -14   8  17      235.54      115.91     91.71 o 
 -12   8  17      222.72      374.10     94.33 o 
 -10   8  17        2.48      -30.08     75.98 o 
  -8   8  17     2302.07     1995.91    176.67 o 
  -6   8  17      484.13      648.59     92.92 o 
  -4   8  17      896.19      947.00    100.95 o 
  -2   8  17     1491.70     1450.44     85.10 o 
   0   8  17       49.77      155.07     60.28 o 
   2   8  17        1.46       59.79    173.67 o 
   4   8  17       17.49      184.50    224.73 o 
   6   8  17       33.64      133.62     93.67 o 
   8   8  17      310.35      368.85     78.07 o 
  10   8  17      345.18      320.80     79.14 o 
  12   8  17        5.49      -28.98     98.33 o 
 -13   9  17      123.63       17.14     95.10 o 
 -11   9  17      817.70      707.09    103.78 o 
  -9   9  17      558.31      680.08    203.75 o 
  -7   9  17      260.59      341.34    209.24 o 
  -5   9  17      920.33     1003.94    196.05 o 
  -3   9  17        8.58      258.29     85.17 o 
  -1   9  17       53.73      147.36     75.87 o 
   1   9  17      257.85      395.14    106.72 o 
   3   9  17       99.34      293.79    218.04 o 
   5   9  17      326.34      454.80     88.75 o 
   7   9  17      465.44      571.17    134.30 o 
  -6  10  17      139.26      313.00    101.98 o 
  -4  10  17      656.54     1074.12    114.55 o 
  -2  10  17      585.15      884.33    111.55 o 
   0  10  17      133.37      549.19    153.68 o 
 -26   0  18       18.83      -54.56     93.93 o 
 -24   0  18       45.60      167.47     87.33 o 
 -22   0  18     2912.87     3182.40    194.25 o 
 -20   0  18      135.26       73.74     87.53 o 
 -18   0  18     2990.34     3067.29    175.47 o 
 -16   0  18     2183.25     2075.73     92.48 o 
 -14   0  18      269.48      300.63     51.38 o 
 -12   0  18       31.92       97.03     43.74 o 
 -10   0  18     6704.16     6184.51    177.77 o 
  -8   0  18     3396.37     3552.59    102.10 o 
  -6   0  18       42.81       96.23     36.74 o 
  -4   0  18     1971.35     2055.37     72.66 o 
  -2   0  18     1663.04     1552.10     60.87 o 
   0   0  18     1030.54     1150.39     54.88 o 
   2   0  18     1700.01     1703.12    102.92 o 
   4   0  18      207.59      149.89     59.36 o 
   6   0  18     5814.75     5956.52    208.04 o 
   8   0  18     2315.95     2263.94     92.37 o 
  10   0  18     3128.31     3413.65    115.05 o 
  12   0  18     2059.71     2023.29     97.29 o 
  14   0  18      651.92      491.72     68.82 o 
  16   0  18     1108.52     1360.17    133.50 o 
  18   0  18       71.08      123.71     91.13 o 
  20   0  18      232.82      315.56    105.72 o 
 -25   1  18      108.99       -2.43     64.23 o 
 -23   1  18       11.88      289.59     70.08 o 
 -21   1  18      615.29      592.15     71.65 o 
 -19   1  18      536.20      612.67     69.79 o 
 -17   1  18      405.41      493.90     50.27 o 
 -15   1  18      646.85      731.20     55.47 o 
 -13   1  18      483.82      389.01     38.32 o 
 -11   1  18      153.15      240.17     33.42 o 
  -9   1  18      335.38      322.59     33.14 o 
  -7   1  18      349.59      425.88     35.91 o 
  -5   1  18     2166.18     2615.76     59.44 o 
  -3   1  18      123.46      176.24     22.60 o 
  -1   1  18       17.33       75.72     21.57 o 
   1   1  18      681.01      773.64     29.14 o 
   3   1  18        1.55       25.84     30.53 o 
   5   1  18      878.13      846.20     49.52 o 
   7   1  18       45.00       83.48     36.71 o 
   9   1  18       16.53      -30.27     49.34 o 
  11   1  18      797.73      817.50     55.75 o 
  13   1  18      185.68      225.43     50.36 o 
  15   1  18     2748.41     2683.93     81.73 o 
  17   1  18       29.60       91.53     54.36 o 
  19   1  18        7.56      -33.22     81.04 o 
 -26   2  18       81.09       91.40     72.35 o 
 -24   2  18       63.96      181.96     67.84 o 
 -22   2  18     1765.65     1902.06    113.41 o 
 -20   2  18       37.29       54.74     58.21 o 
 -18   2  18     1423.59     1255.08     85.01 o 
 -16   2  18     1802.99     1597.56    174.77 o 
 -14   2  18     1546.32     1611.67     57.47 o 
 -12   2  18     1237.83     1421.85     53.87 o 
 -10   2  18     1205.05     1255.36     49.67 o 
  -8   2  18      236.42      294.88     33.21 o 
  -6   2  18      655.87      711.51     57.26 o 
  -4   2  18      672.32      540.30     28.36 o 
  -2   2  18     2622.05     2487.92     50.12 o 
   0   2  18     2849.87     2797.73     53.31 o 
   2   2  18     7835.65     7738.14    112.49 o 
   4   2  18     6280.57     5782.83    111.73 o 
   6   2  18       17.00       69.60     37.93 o 
   8   2  18       54.95       37.96     39.29 o 
  10   2  18     1736.97     1922.55     73.53 o 
  12   2  18      144.92      144.85     44.83 o 
  14   2  18      539.21      581.76     71.55 o 
  16   2  18      223.91      243.79     68.94 o 
  18   2  18      100.37      160.84     58.08 o 
  20   2  18      370.22      473.94     66.07 o 
 -25   3  18      216.30      151.60     97.23 o 
 -23   3  18      686.89      651.12     80.03 o 
 -21   3  18       79.54       47.89     64.35 o 
 -19   3  18     1283.21     1183.25     87.08 o 
 -17   3  18       59.44      -51.00     51.00 o 
 -15   3  18      473.06      442.43     68.10 o 
 -13   3  18       31.30      174.89     38.63 o 
 -11   3  18    10132.53     9660.41    142.82 o 
  -9   3  18     2235.00     1966.48     62.62 o 
  -7   3  18      442.20      495.65     39.91 o 
  -5   3  18       20.69       -7.11     29.32 o 
  -3   3  18      620.87      630.12     34.19 o 
  -1   3  18      843.43      843.84     36.55 o 
   1   3  18      186.26      277.69     30.76 o 
   3   3  18     1487.65     1389.57     51.20 o 
   5   3  18     2796.77     2571.21     91.42 o 
   7   3  18        9.05      160.84     38.40 o 
   9   3  18      253.91      268.71     43.22 o 
  11   3  18     2482.53     2295.46     79.86 o 
  13   3  18      153.26      126.96     59.30 o 
  15   3  18        0.50      141.03     87.33 o 
  17   3  18      139.39      170.42     68.08 o 
  19   3  18      108.15      124.37     72.69 o 
 -24   4  18     1436.28     1307.79    197.75 o 
 -22   4  18       13.21       73.68    129.70 o 
 -20   4  18     1463.17     1362.41    101.16 o 
 -18   4  18      343.94      295.42     70.39 o 
 -16   4  18       11.16       60.21     67.17 o 
 -14   4  18     2891.99     2878.63    129.34 o 
 -12   4  18      616.88      551.34    134.00 o 
 -10   4  18     1690.84     1695.75     61.50 o 
  -8   4  18     2853.34     2784.61     74.35 o 
  -6   4  18       30.54      -35.77     35.77 o 
  -4   4  18    10553.08    10402.26    149.33 o 
  -2   4  18     1216.99     1294.03     46.11 o 
   0   4  18       76.94       55.60     30.78 o 
   2   4  18     5622.58     5473.71    102.92 o 
   4   4  18      136.24      180.74     39.04 o 
   6   4  18       46.34       46.39     69.43 o 
   8   4  18     1586.56     1638.81     68.10 o 
  10   4  18     1878.85     1802.03     92.57 o 
  12   4  18      463.28      394.87     77.04 o 
  14   4  18     1435.99     1376.10     96.00 o 
  16   4  18       11.71      -36.27     63.26 o 
  18   4  18        0.29       26.74     71.15 o 
 -23   5  18        3.98        7.01     76.43 o 
 -21   5  18        0.36       42.34     72.24 o 
 -19   5  18      800.09      753.22     94.33 o 
 -17   5  18      955.99      830.72     94.49 o 
 -15   5  18       28.64      205.43     73.64 o 
 -13   5  18     2407.44     2252.26    120.87 o 
 -11   5  18      374.78      293.30     77.58 o 
  -9   5  18      276.09      353.83     57.16 o 
  -7   5  18     1590.20     1620.98     65.67 o 
  -5   5  18      334.15      303.55     65.47 o 
  -3   5  18     5754.89     5819.86    110.92 o 
  -1   5  18      753.48      697.97     42.70 o 
   1   5  18      482.55      548.32     43.54 o 
   3   5  18     2547.74     2543.33     72.30 o 
   5   5  18      935.98      795.72     68.89 o 
   7   5  18     1042.67      875.28     54.83 o 
   9   5  18      790.81      815.13     75.51 o 
  11   5  18      120.58       74.25     71.45 o 
  13   5  18      157.36      300.87     69.37 o 
  15   5  18      501.79      645.55     80.93 o 
  17   5  18        6.93       18.86     70.25 o 
 -22   6  18      156.23       12.93     79.88 o 
 -20   6  18      493.41      445.45     88.62 o 
 -18   6  18      947.68      973.14    132.40 o 
 -16   6  18      509.50      551.12    169.87 o 
 -14   6  18      581.79      684.83     96.65 o 
 -12   6  18       15.29      -21.40    115.21 o 
 -10   6  18     3073.95     3102.42    214.74 o 
  -8   6  18        8.34       79.73     74.17 o 
  -6   6  18     1117.25     1043.48     71.49 o 
  -4   6  18     4371.44     3998.36    112.86 o 
  -2   6  18      329.39      345.03     46.26 o 
   0   6  18      438.92      407.87     40.25 o 
   2   6  18     1962.31     1689.42     64.17 o 
   4   6  18     1229.24     1169.72     57.24 o 
   6   6  18        8.70      -11.95     52.87 o 
   8   6  18      529.95      550.34     69.34 o 
  10   6  18      631.47      662.49     77.76 o 
  12   6  18      139.43      212.58     65.33 o 
  14   6  18     1455.03     1318.67    100.37 o 
  16   6  18       11.34       -5.12     69.64 o 
 -19   7  18     1665.44     1663.31    211.74 o 
 -17   7  18      393.80      450.96     95.65 o 
 -15   7  18      141.77      176.53     87.73 o 
 -13   7  18      702.13      487.88     94.60 o 
 -11   7  18        4.27      -12.72     80.25 o 
  -9   7  18      230.43      167.39     83.97 o 
  -7   7  18      655.40      652.67    178.27 o 
  -5   7  18      522.01      459.16     64.25 o 
  -3   7  18       72.97      126.76     55.55 o 
  -1   7  18     4961.54     4641.01    125.26 o 
   1   7  18     1257.53     1064.84     95.93 o 
   3   7  18      517.66      513.22     64.53 o 
   5   7  18      284.19      259.52     92.82 o 
   7   7  18       59.62      109.49     64.12 o 
   9   7  18      809.96      788.77     78.99 o 
  11   7  18      114.64      190.40     72.07 o 
  13   7  18      296.01      267.56     78.89 o 
 -16   8  18      822.16      929.36    146.79 o 
 -14   8  18       47.77      -46.61    100.22 o 
 -12   8  18      115.47      142.66     90.44 o 
 -10   8  18     1155.05     1058.20    123.11 o 
  -8   8  18      603.46      597.35     97.39 o 
  -6   8  18      512.91      524.25     89.31 o 
  -4   8  18     1380.18     1654.46    196.95 o 
  -2   8  18      132.55      182.48     61.13 o 
   0   8  18      348.22      516.35     82.77 o 
   2   8  18      213.07      415.78    174.37 o 
   4   8  18      636.01      696.56    151.99 o 
   6   8  18     1294.08     1359.67     95.78 o 
   8   8  18       79.79      173.75     72.90 o 
  10   8  18      286.02      197.02     72.30 o 
 -13   9  18       44.19      184.78    101.22 o 
 -11   9  18      159.93      239.76     93.99 o 
  -9   9  18        5.20      136.22     91.52 o 
  -7   9  18     1558.11     1593.65    146.89 o 
  -5   9  18      294.72      307.73    132.90 o 
  -3   9  18        1.49       14.08     75.30 o 
  -1   9  18      170.24      270.66    118.11 o 
   1   9  18       83.24      349.74    245.22 o 
   3   9  18       12.73      213.42    210.94 o 
   5   9  18      166.62      261.29    144.59 o 
   7   9  18        0.33      110.92    112.91 o 
 -25   1  19      237.63      264.45    149.09 o 
 -23   1  19     1530.15     1530.91    123.51 o 
 -21   1  19     1965.11     2016.63    110.66 o 
 -19   1  19     1000.73     1035.43     81.67 o 
 -17   1  19      881.05      847.74     56.47 o 
 -15   1  19     7963.41     7659.49    123.84 o 
 -13   1  19     1231.29     1253.74     51.69 o 
 -11   1  19      772.55      857.57     44.62 o 
  -9   1  19     4615.56     4600.98    115.33 o 
  -7   1  19     4198.84     4000.41     77.52 o 
  -5   1  19     2472.71     2626.83     60.79 o 
  -3   1  19      312.10      439.51     26.41 o 
  -1   1  19     1578.64     1238.04     36.24 o 
   1   1  19     6604.87     6513.79     91.44 o 
   3   1  19       43.24      133.01     56.13 o 
   5   1  19     7380.36     6707.28    154.68 o 
   7   1  19       49.27       43.25     39.80 o 
   9   1  19       71.45       -1.44     41.47 o 
  11   1  19     2117.82     2135.13     85.86 o 
  13   1  19       14.65       28.84     64.88 o 
  15   1  19      486.60      578.39     52.45 o 
  17   1  19      116.41      172.36     59.56 o 
  19   1  19      103.27       83.83     75.84 o 
 -26   2  19      185.26      117.90    113.91 o 
 -24   2  19     1163.90     1052.84     94.74 o 
 -22   2  19     1274.66     1280.32     95.12 o 
 -20   2  19       13.93       49.44     56.17 o 
 -18   2  19      256.99      346.43    142.39 o 
 -16   2  19      145.93      185.29     51.57 o 
 -14   2  19     2055.86     1873.53     62.71 o 
 -12   2  19     1051.63     1094.26     49.66 o 
 -10   2  19     2222.91     2233.92     62.49 o 
  -8   2  19     1018.79     1102.81     46.22 o 
  -6   2  19      428.71      435.26     37.91 o 
  -4   2  19      489.88      419.91     34.56 o 
  -2   2  19     3660.48     3390.57     60.07 o 
   0   2  19     4238.21     3964.35     64.63 o 
   2   2  19     1313.19     1535.83     59.04 o 
   4   2  19       41.43      201.20     70.91 o 
   6   2  19     5395.50     5034.09    109.30 o 
   8   2  19       39.61       43.53     39.36 o 
  10   2  19      184.15      271.50     46.03 o 
  12   2  19       61.37       51.92     43.83 o 
  14   2  19      870.58      898.39    134.80 o 
  16   2  19     1556.79     1561.70    210.24 o 
  18   2  19        1.05       26.43     56.09 o 
 -25   3  19      590.71      570.14     83.15 o 
 -23   3  19      703.12      644.98    124.91 o 
 -21   3  19      107.96       78.15     63.71 o 
 -19   3  19      601.84      605.81     76.81 o 
 -17   3  19      180.70      108.37     94.83 o 
 -15   3  19     1250.91     1078.12     67.41 o 
 -13   3  19     4770.52     4457.16     94.52 o 
 -11   3  19     1207.07     1183.18     52.68 o 
  -9   3  19     1126.93     1234.91     53.67 o 
  -7   3  19       10.20       -4.90     41.57 o 
  -5   3  19     1328.59     1428.40     54.34 o 
  -3   3  19     8207.55     8038.63    145.06 o 
  -1   3  19      333.70      376.17     31.81 o 
   1   3  19     2401.96     2140.85     61.67 o 
   3   3  19     1152.61     1146.51     54.89 o 
   5   3  19      622.96      663.07     73.15 o 
   7   3  19     1823.64     1705.41     68.48 o 
   9   3  19        6.02       -2.67     40.42 o 
  11   3  19      161.73      202.71     55.71 o 
  13   3  19        6.30      -50.61     57.63 o 
  15   3  19     3069.47     2933.47    339.84 o 
  17   3  19       53.38      -10.15     98.33 o 
  19   3  19       11.43      123.03     71.57 o 
 -24   4  19       11.98      137.77     67.73 o 
 -22   4  19      339.87      221.95     71.70 o 
 -20   4  19       20.50      120.01     64.25 o 
 -18   4  19      267.13      297.57     70.43 o 
 -16   4  19     1879.20     1759.55    130.00 o 
 -14   4  19      112.63      142.71     67.19 o 
 -12   4  19      463.02      304.37     73.46 o 
 -10   4  19      641.40      612.61     48.99 o 
  -8   4  19     1209.06     1217.70     56.22 o 
  -6   4  19      243.21      226.37     49.89 o 
  -4   4  19     1767.83     1779.53     64.43 o 
  -2   4  19     1547.94     1553.18     50.57 o 
   0   4  19      277.72      253.60     35.05 o 
   2   4  19     2158.18     2042.94     63.04 o 
   4   4  19     1056.30     1122.52     56.62 o 
   6   4  19      967.24      856.51     53.64 o 
   8   4  19      331.80      317.89     46.25 o 
  10   4  19      713.85      798.66     74.60 o 
  12   4  19      175.55      145.16     61.56 o 
  14   4  19        0.97       62.64     84.34 o 
  16   4  19      298.45      315.52     81.44 o 
  18   4  19      244.04      266.60    123.31 o 
 -23   5  19       42.90       18.79     77.26 o 
 -21   5  19       23.92       92.60     78.51 o 
 -19   5  19     1822.16     1749.49    152.09 o 
 -17   5  19       58.34       25.64     74.11 o 
 -15   5  19      460.90      539.23     79.71 o 
 -13   5  19     5022.36     4813.76    170.13 o 
 -11   5  19     1648.06     1546.23    107.51 o 
  -9   5  19     7753.19     7455.48    152.59 o 
  -7   5  19      160.71      143.57     43.32 o 
  -5   5  19       41.02       92.17     78.02 o 
  -3   5  19     2794.53     2794.04     80.12 o 
  -1   5  19      639.19      628.41     41.75 o 
   1   5  19       97.55       97.99     35.84 o 
   3   5  19     6561.25     6124.27    111.02 o 
   5   5  19      498.82      442.04     47.80 o 
   7   5  19      392.10      381.07     47.31 o 
   9   5  19     3604.39     3631.52    130.77 o 
  11   5  19       38.95       14.12     56.63 o 
  13   5  19        7.83       83.15     63.99 o 
  15   5  19     1116.10     1128.72    108.62 o 
 -20   6  19      214.73      233.81     90.27 o 
 -18   6  19      554.87      646.80     92.19 o 
 -16   6  19       46.37      140.95    159.78 o 
 -14   6  19      437.23      462.02     90.38 o 
 -12   6  19      171.70      172.13     86.93 o 
 -10   6  19       58.52      130.76     77.60 o 
  -8   6  19     1524.98     1354.65    104.36 o 
  -6   6  19      254.78      236.64     59.92 o 
  -4   6  19      357.61      360.30     47.67 o 
  -2   6  19      763.22      708.23     53.06 o 
   0   6  19      198.79      221.02     51.98 o 
   2   6  19     2682.75     2586.29     75.82 o 
   4   6  19       80.14      205.68     46.72 o 
   6   6  19      249.59      163.98     60.54 o 
   8   6  19      899.26      908.72     82.25 o 
  10   6  19       60.79      107.97     63.65 o 
  12   6  19      160.61      144.27     66.48 o 
  14   6  19      688.44      644.49     84.79 o 
 -19   7  19       81.59      140.70     98.53 o 
 -17   7  19       34.11       90.80     85.10 o 
 -15   7  19     1463.98     1417.54    116.49 o 
 -13   7  19      143.42      207.94     88.49 o 
 -11   7  19      119.63      187.98     84.59 o 
  -9   7  19       23.22      -19.43     78.81 o 
  -7   7  19      350.90      268.11     82.28 o 
  -5   7  19       66.20      -23.76     54.36 o 
  -3   7  19       92.09       18.88     57.02 o 
  -1   7  19      120.98      220.19     57.97 o 
   1   7  19        0.93      100.72    124.91 o 
   3   7  19        2.88       32.72     48.52 o 
   5   7  19     1459.50     1251.96     89.17 o 
   7   7  19      203.16      251.08    127.00 o 
   9   7  19      824.32      733.62     81.02 o 
  11   7  19      401.31      405.46     81.29 o 
  13   7  19      332.02      215.97    174.17 o 
 -16   8  19      506.39      328.37     99.83 o 
 -14   8  19       55.01      122.53     94.26 o 
 -12   8  19      564.64      459.33     99.93 o 
 -10   8  19      433.58      488.26     98.32 o 
  -8   8  19       91.96       70.46    169.57 o 
  -6   8  19       26.95      159.04     80.04 o 
  -4   8  19      794.96      826.65     99.85 o 
  -2   8  19       20.27       23.04     59.90 o 
   0   8  19       57.70      171.81     77.26 o 
   2   8  19      680.27      564.82     87.47 o 
   4   8  19       26.01      283.09    123.01 o 
   6   8  19        0.01       91.94     69.50 o 
   8   8  19     1377.98     1514.46    109.76 o 
  10   8  19      102.12       34.11     74.30 o 
 -11   9  19      450.29      532.95    109.58 o 
  -9   9  19        0.36       60.51     91.53 o 
  -7   9  19      358.33      608.38    103.92 o 
  -5   9  19        2.00      133.16     92.03 o 
  -3   9  19       75.35      127.41    133.60 o 
  -1   9  19      536.44      767.15    124.01 o 
   1   9  19        0.08      112.02    117.31 o 
   3   9  19       87.39      311.80    115.91 o 
   5   9  19     1712.61     1549.23    165.68 o 
 -26   0  20     1176.58     1316.01    142.09 o 
 -24   0  20     1866.38     2073.44    170.27 o 
 -22   0  20        0.17      -85.14     85.14 o 
 -20   0  20      128.86       88.33     89.33 o 
 -18   0  20     1344.15     1324.18     80.58 o 
 -16   0  20       73.06       35.67     47.34 o 
 -14   0  20     1811.07     1691.53     84.50 o 
 -12   0  20    10291.27    10157.29    206.40 o 
 -10   0  20      197.32      216.63     48.74 o 
  -8   0  20     2745.26     2654.78     91.22 o 
  -6   0  20    24694.98    23291.41    354.98 o 
  -4   0  20      114.43      186.98     41.34 o 
  -2   0  20       73.58       34.95     35.48 o 
   0   0  20     8783.64     7901.85    241.02 o 
   2   0  20     1246.01     1468.29    109.32 o 
   4   0  20     4358.82     4323.54    177.27 o 
   6   0  20    18814.76    19420.43    596.25 o 
   8   0  20       17.91       52.43     86.83 o 
  10   0  20     4590.09     4581.72    138.98 o 
  12   0  20        1.05       12.85     51.93 o 
  14   0  20      666.95      675.48     72.33 o 
  16   0  20       18.30       37.47     63.73 o 
  18   0  20      625.83      525.60    114.71 o 
 -25   1  20       40.53       59.46     65.97 o 
 -23   1  20        1.84      -17.45     63.73 o 
 -21   1  20      523.99      496.18     73.54 o 
 -19   1  20       22.70      113.77     59.66 o 
 -17   1  20      975.43     1000.42     51.74 o 
 -15   1  20      160.22      200.15     37.80 o 
 -13   1  20      103.06      114.61     34.55 o 
 -11   1  20        5.37       98.91     31.15 o 
  -9   1  20     1045.61     1170.08     48.60 o 
  -7   1  20     2583.91     2509.74     62.93 o 
  -5   1  20       10.95      201.99     44.47 o 
  -3   1  20     4791.51     4496.53     68.22 o 
  -1   1  20      128.58      150.65     25.36 o 
   1   1  20      267.37      578.41     49.36 o 
   3   1  20     6800.42     6754.92    124.52 o 
   5   1  20     2038.57     2335.03    111.07 o 
   7   1  20      323.31      260.93     56.59 o 
   9   1  20      184.07      106.00     44.49 o 
  11   1  20     2534.27     2809.69     92.68 o 
  13   1  20      409.16      467.99     49.53 o 
  15   1  20      615.47      712.58     56.10 o 
  17   1  20      609.82      622.96     66.59 o 
  19   1  20       61.66       70.66     67.27 o 
 -24   2  20      519.31      518.45     83.44 o 
 -22   2  20      999.92     1053.55     89.35 o 
 -20   2  20      887.92      786.23     80.39 o 
 -18   2  20       53.49       32.54     57.22 o 
 -16   2  20     1362.97     1234.15     83.32 o 
 -14   2  20      372.06      413.82     42.83 o 
 -12   2  20     2294.92     2404.01     68.80 o 
 -10   2  20       18.82       19.65     33.61 o 
  -8   2  20      548.98      599.70     38.08 o 
  -6   2  20     3695.75     3496.10     76.78 o 
  -4   2  20       20.32       23.32     32.98 o 
  -2   2  20       88.63      269.28     38.84 o 
   0   2  20     3974.77     3950.10     77.57 o 
   2   2  20       14.90       49.94     37.24 o 
   4   2  20     2862.80     2962.17     83.94 o 
   6   2  20      418.66      539.30     66.21 o 
   8   2  20      493.46      464.33     50.01 o 
  10   2  20        6.99      -30.14     56.49 o 
  12   2  20       23.51       42.59     54.40 o 
  14   2  20       30.46      145.51    108.12 o 
  16   2  20      362.98      490.76     73.63 o 
  18   2  20        0.18      -36.88     52.14 o 
 -25   3  20       12.76      -22.69     64.38 o 
 -23   3  20      609.91      623.31     80.97 o 
 -21   3  20      685.14      666.60     78.88 o 
 -19   3  20      319.32      308.56     64.93 o 
 -17   3  20        1.52      -51.09     51.09 o 
 -15   3  20        8.32      175.64     52.08 o 
 -13   3  20     2128.17     2218.63     69.90 o 
 -11   3  20       59.28       90.83     37.30 o 
  -9   3  20     1944.68     1848.30     62.68 o 
  -7   3  20     1386.14     1392.14     55.30 o 
  -5   3  20     1418.10     1270.58     54.33 o 
  -3   3  20     3247.62     3533.46     79.91 o 
  -1   3  20     3532.63     3420.97     71.47 o 
   1   3  20      130.08      211.82     55.18 o 
   3   3  20      918.18      988.02     52.57 o 
   5   3  20     4268.82     3872.92     97.54 o 
   7   3  20       71.73      101.89     41.51 o 
   9   3  20        2.62      -21.56     41.64 o 
  11   3  20      673.75      704.66     69.10 o 
  13   3  20       36.79        9.36     58.25 o 
  15   3  20      102.67      119.72     66.24 o 
  17   3  20      153.34      137.89     70.88 o 
 -24   4  20     1274.79     1110.55    184.66 o 
 -22   4  20        1.13       -5.59     63.94 o 
 -20   4  20       11.57       22.52     63.79 o 
 -18   4  20     1112.94      914.66     90.01 o 
 -16   4  20     1670.36     1530.35    103.21 o 
 -14   4  20     1296.49     1275.86     99.54 o 
 -12   4  20      125.16       61.78     46.50 o 
 -10   4  20        0.21      -42.80     46.18 o 
  -8   4  20      723.06      645.79     48.47 o 
  -6   4  20      178.00      181.11     40.95 o 
  -4   4  20    14331.48    13779.34    183.05 o 
  -2   4  20     9608.12     8868.76    137.15 o 
   0   4  20      939.00      955.09     50.46 o 
   2   4  20      524.32      544.70     48.10 o 
   4   4  20     1240.11     1334.93     62.70 o 
   6   4  20       71.93      112.44     43.35 o 
   8   4  20        1.31       92.13     54.50 o 
  10   4  20      458.62      480.85     68.49 o 
  12   4  20      243.12      265.93     65.00 o 
  14   4  20      117.19       21.05     64.74 o 
  16   4  20       22.90      -13.53    115.31 o 
 -23   5  20      433.62      371.10     82.60 o 
 -21   5  20      455.51      403.70     87.53 o 
 -19   5  20      405.98      485.62     84.71 o 
 -17   5  20       73.68       16.21     74.43 o 
 -15   5  20      557.92      593.16    175.67 o 
 -13   5  20       44.04      211.62     76.72 o 
 -11   5  20      427.85      498.72     81.66 o 
  -9   5  20        8.09      247.39     57.93 o 
  -7   5  20      109.98      279.86     45.45 o 
  -5   5  20     1179.34     1121.33     64.87 o 
  -3   5  20     9135.44     8629.53    140.91 o 
  -1   5  20      945.72      951.16     53.12 o 
   1   5  20      276.11      254.12     39.44 o 
   3   5  20      475.20      576.46     51.21 o 
   5   5  20      378.04      324.20     46.85 o 
   7   5  20        7.49       43.78     42.07 o 
   9   5  20       88.66      191.81     88.43 o 
  11   5  20        3.86      -55.02     55.02 o 
  13   5  20       50.91       92.10     65.98 o 
  15   5  20      198.22      341.95     73.90 o 
 -20   6  20      113.14       31.06     74.22 o 
 -18   6  20     1368.37     1177.62    114.17 o 
 -16   6  20        0.19      -33.44     71.78 o 
 -14   6  20     1504.22     1318.68    114.31 o 
 -12   6  20      236.83      190.76    173.77 o 
 -10   6  20     2437.63     2400.04    127.77 o 
  -8   6  20      215.29      186.00     74.47 o 
  -6   6  20       88.00       60.00     54.71 o 
  -4   6  20       78.72       57.21     43.56 o 
  -2   6  20       30.84       -1.50     41.37 o 
   0   6  20      487.32      492.96     60.42 o 
   2   6  20      466.14      498.42     47.72 o 
   4   6  20     3275.09     3096.88     94.13 o 
   6   6  20      344.18      386.14     68.00 o 
   8   6  20      304.96      424.34     70.14 o 
  10   6  20     1128.43      993.21     93.13 o 
  12   6  20      519.21      503.16     72.58 o 
  14   6  20       57.18      157.69     73.98 o 
 -19   7  20      440.42      564.86     98.73 o 
 -17   7  20      300.56      126.12     89.88 o 
 -15   7  20      487.23      433.77    128.50 o 
 -13   7  20        2.23      -53.57     79.73 o 
 -11   7  20      816.46      686.61     96.17 o 
  -9   7  20      959.97     1112.48    108.15 o 
  -7   7  20      460.12      359.11     86.28 o 
  -5   7  20      371.23      489.49     74.13 o 
  -3   7  20     1588.77     1599.98     99.30 o 
  -1   7  20      217.65      239.56     76.68 o 
   1   7  20       16.06      -11.62     50.89 o 
   3   7  20     2235.10     2093.37     83.31 o 
   5   7  20      303.75      229.47     64.19 o 
   7   7  20      513.02      501.23     77.46 o 
   9   7  20      511.81      576.06     77.14 o 
  11   7  20        1.14       33.03     71.33 o 
 -16   8  20       45.97       -6.38    196.15 o 
 -14   8  20      249.00      213.24    208.14 o 
 -12   8  20      600.90      604.36    103.96 o 
 -10   8  20        0.11        0.05     83.55 o 
  -8   8  20       12.80      -23.07     82.97 o 
  -6   8  20     1152.09     1320.87    112.60 o 
  -4   8  20        0.40      167.09     89.33 o 
  -2   8  20      184.93       95.63     90.63 o 
   0   8  20      385.13      444.27     84.49 o 
   2   8  20       57.82      291.31    193.15 o 
   4   8  20        5.65      105.32     92.73 o 
   6   8  20     2421.65     2516.92    125.02 o 
   8   8  20      350.86      418.04     83.42 o 
 -11   9  20        9.06      102.83    121.11 o 
  -9   9  20      235.53      234.19    100.55 o 
  -7   9  20       40.64       41.25     91.71 o 
  -5   9  20       73.30      263.38     94.40 o 
  -3   9  20      195.39      220.03    141.49 o 
  -1   9  20       72.09      172.84    102.22 o 
   1   9  20       14.31      299.43    281.99 o 
   3   9  20      321.30      283.19    121.91 o 
 -25   1  21        0.06      -60.27     60.27 o 
 -23   1  21      954.94     1015.25     91.66 o 
 -21   1  21      647.59      641.31     78.57 o 
 -19   1  21      406.11      350.18     75.34 o 
 -17   1  21     4350.46     4304.97    113.59 o 
 -15   1  21       62.25       38.07     36.88 o 
 -13   1  21       49.51       80.45     35.17 o 
 -11   1  21     8256.45     8242.24    128.64 o 
  -9   1  21      716.02      770.44     43.72 o 
  -7   1  21       28.45       67.50     32.91 o 
  -5   1  21     9811.00     9938.51    135.47 o 
  -3   1  21       58.08      233.15     32.08 o 
  -1   1  21       73.11      113.15     28.20 o 
   1   1  21     1997.24     1901.19     65.03 o 
   3   1  21       30.34      402.34     42.42 o 
   5   1  21      774.78      839.70     68.38 o 
   7   1  21      330.82      326.46     48.26 o 
   9   1  21      445.80      515.90     51.78 o 
  11   1  21      435.50      444.46     54.75 o 
  13   1  21       36.07       13.64     40.96 o 
  15   1  21       13.18       96.25     47.57 o 
  17   1  21     1281.89     1339.07     81.85 o 
 -24   2  21       34.09       88.31     69.58 o 
 -22   2  21       46.30      162.21     67.25 o 
 -20   2  21       27.21      135.87     58.81 o 
 -18   2  21      288.27      284.28    101.02 o 
 -16   2  21     1476.33     1366.25     71.10 o 
 -14   2  21       24.46       40.99     36.12 o 
 -12   2  21     2373.81     2535.94     71.35 o 
 -10   2  21       66.02       73.82     34.83 o 
  -8   2  21      241.35      278.60     44.79 o 
  -6   2  21     5189.77     5004.09     95.08 o 
  -4   2  21     1007.92      908.67     47.33 o 
  -2   2  21     4687.48     4587.33     86.55 o 
   0   2  21      669.72      664.85     44.69 o 
   2   2  21     1595.18     1526.20     62.37 o 
   4   2  21       27.96      177.55     59.66 o 
   6   2  21      235.66      293.43     45.49 o 
   8   2  21     1334.83     1281.33     63.88 o 
  10   2  21      801.22      734.76     58.43 o 
  12   2  21      383.00      302.85     52.82 o 
  14   2  21      806.44      744.02     81.57 o 
  16   2  21       23.91      -26.42     67.31 o 
  18   2  21        1.39       46.36     57.71 o 
 -23   3  21      594.92      479.72     88.53 o 
 -21   3  21     1427.45     1277.59    100.68 o 
 -19   3  21       30.91      -16.07     59.98 o 
 -17   3  21        2.52       25.52     58.13 o 
 -15   3  21     5146.94     4991.84    208.58 o 
 -13   3  21      138.86      138.00     38.44 o 
 -11   3  21     2355.55     2201.21     70.66 o 
  -9   3  21     1098.65     1078.67     53.66 o 
  -7   3  21     1703.54     1716.11     62.51 o 
  -5   3  21     1619.08     1342.65     57.04 o 
  -3   3  21     7097.31     6912.99    139.87 o 
  -1   3  21     1242.08     1365.22     53.99 o 
   1   3  21       21.20      -16.01     35.76 o 
   3   3  21        3.41       30.50     35.97 o 
   5   3  21      409.21      410.71     47.10 o 
   7   3  21      299.28      209.75     43.70 o 
   9   3  21       29.87       41.21     43.00 o 
  11   3  21      376.37      453.25     61.94 o 
  13   3  21      880.43      813.67     83.66 o 
  15   3  21      227.84      184.09     70.57 o 
  17   3  21        0.18      -23.44     69.29 o 
 -22   4  21        0.09      -87.21    126.11 o 
 -20   4  21      110.66      181.64     71.29 o 
 -18   4  21       19.99       65.27     63.61 o 
 -16   4  21       66.91       54.96     69.82 o 
 -14   4  21      432.32      611.92     82.76 o 
 -12   4  21      147.57       78.40     89.72 o 
 -10   4  21     2149.60     2084.83     71.47 o 
  -8   4  21      112.83       38.12     38.02 o 
  -6   4  21     2118.01     1977.75     69.10 o 
  -4   4  21      568.64      879.97     95.77 o 
  -2   4  21     1810.41     1862.69     65.26 o 
   0   4  21     1293.36     1261.03     55.51 o 
   2   4  21       27.08      -27.40     36.09 o 
   4   4  21      491.77      443.04     46.02 o 
   6   4  21      420.85      338.59     45.78 o 
   8   4  21      772.66      799.74     56.98 o 
  10   4  21      124.37      136.19     60.39 o 
  12   4  21      225.41      217.45     67.03 o 
  14   4  21       67.15       92.67     68.09 o 
  16   4  21       28.19      -50.31     65.43 o 
 -21   5  21     1122.61     1190.35    106.52 o 
 -19   5  21        1.58      -39.84     93.23 o 
 -17   5  21      329.74      378.26     76.14 o 
 -15   5  21     2965.23     2792.33    138.84 o 
 -13   5  21      110.68       92.24     72.20 o 
 -11   5  21       79.14      109.56     75.14 o 
  -9   5  21     3805.75     3676.45     93.30 o 
  -7   5  21     8859.67     8123.76    243.46 o 
  -5   5  21     2188.41     2088.17     72.25 o 
  -3   5  21       66.74      207.69     44.83 o 
  -1   5  21     1677.77     1621.29     76.77 o 
   1   5  21        0.07        4.01     36.07 o 
   3   5  21      475.31      494.22     51.86 o 
   5   5  21      850.88      745.21     55.98 o 
   7   5  21        0.25        5.36     44.35 o 
   9   5  21        8.18       48.03     55.84 o 
  11   5  21       31.56      -18.28     59.06 o 
  13   5  21     1871.76     1682.84    104.71 o 
  15   5  21        0.06       65.56     67.53 o 
 -20   6  21      226.20      329.06     86.41 o 
 -18   6  21       24.04      165.96     87.17 o 
 -16   6  21       35.31      -59.56     68.99 o 
 -14   6  21      179.50      163.56     90.83 o 
 -12   6  21       35.55      -22.66     75.60 o 
 -10   6  21     1232.96     1369.65    139.99 o 
  -8   6  21     1780.69     1797.85    215.04 o 
  -6   6  21        0.81      -11.57     39.91 o 
  -4   6  21      894.14      828.64     57.48 o 
  -2   6  21      175.93      159.87     59.96 o 
   0   6  21        6.86       35.56     49.08 o 
   2   6  21     2270.60     2365.29     84.73 o 
   4   6  21      332.09      482.96     54.33 o 
   6   6  21        0.11      -19.01     59.79 o 
   8   6  21      436.47      290.54     69.31 o 
  10   6  21        1.41       37.59     66.56 o 
  12   6  21      725.35      738.55     83.91 o 
 -17   7  21      364.18      341.97     95.50 o 
 -15   7  21      668.95      359.02    106.72 o 
 -13   7  21      186.50      135.55     83.22 o 
 -11   7  21      232.82      136.13     88.63 o 
  -9   7  21      330.56      236.58     81.35 o 
  -7   7  21      199.05      191.05     83.84 o 
  -5   7  21      595.54      619.42     69.94 o 
  -3   7  21       21.43       94.80     78.59 o 
  -1   7  21      295.32      320.91     87.53 o 
   1   7  21     1447.94     1453.85     95.75 o 
   3   7  21       88.49      277.24    128.84 o 
   5   7  21       18.93       93.12     59.98 o 
   7   7  21      531.59      453.42     74.89 o 
   9   7  21      817.96      675.78     84.93 o 
  11   7  21      123.79      -17.62     72.63 o 
 -14   8  21      637.71      509.42    104.98 o 
 -12   8  21      152.20       73.18     90.65 o 
 -10   8  21      862.66      754.95    100.70 o 
  -8   8  21      285.60      328.26     93.38 o 
  -6   8  21       29.14       53.53     82.90 o 
  -4   8  21       12.37       24.31     79.47 o 
  -2   8  21      715.19      948.75    101.31 o 
   0   8  21      172.32      282.94    128.40 o 
   2   8  21        8.64       84.74    103.92 o 
   4   8  21      200.47      223.88     73.18 o 
   6   8  21      233.62      379.52     79.64 o 
   8   8  21       19.49       86.52     75.32 o 
  -9   9  21      131.16       47.11     99.76 o 
  -7   9  21       86.16      305.61     98.69 o 
  -5   9  21     1160.22     1524.93    152.49 o 
  -3   9  21      204.88      196.65    139.69 o 
  -1   9  21      436.29      703.54     96.80 o 
   1   9  21      461.03      807.41    172.87 o 
 -24   0  22     1435.32     1556.63    149.49 o 
 -22   0  22     2464.82     2226.12    171.87 o 
 -20   0  22     1331.47     1036.62    127.50 o 
 -18   0  22     1499.56     1745.35     95.83 o 
 -16   0  22     2882.86     2742.60    109.81 o 
 -14   0  22     2426.34     2551.54    104.34 o 
 -12   0  22     9641.94     9761.77    441.17 o 
 -10   0  22     6706.41     6612.26    160.51 o 
  -8   0  22     6222.97     5949.73    145.66 o 
  -6   0  22     2043.72     1889.06     81.06 o 
  -4   0  22     4485.56     4299.35    114.27 o 
  -2   0  22     3290.83     3155.07     94.29 o 
   0   0  22      778.48      671.89     85.94 o 
   2   0  22     4061.01     4149.88    180.86 o 
   4   0  22     2985.59     3121.41    107.53 o 
   6   0  22     3826.16     3886.66    124.22 o 
   8   0  22     1919.55     1995.48     96.64 o 
  10   0  22     1164.79     1444.29     89.19 o 
  12   0  22     8885.59     8915.46    213.92 o 
  14   0  22      547.18      443.09     73.46 o 
  16   0  22       40.10      -10.20     61.10 o 
  18   0  22     1657.85     1883.18    168.87 o 
 -25   1  22       62.00      -11.88     63.36 o 
 -23   1  22       77.29      207.65     69.03 o 
 -21   1  22     1098.29     1124.25     87.98 o 
 -19   1  22      146.36      172.65     59.35 o 
 -17   1  22      154.66      259.90     41.01 o 
 -15   1  22      151.38      149.58     37.57 o 
 -13   1  22     1664.04     1578.54     59.84 o 
 -11   1  22      989.30     1140.68     51.82 o 
  -9   1  22     2234.05     2097.11     63.41 o 
  -7   1  22     1755.33     1825.17     59.36 o 
  -3   1  22     1336.76     1282.71     49.22 o 
  -1   1  22     3274.29     3169.63     81.17 o 
   1   1  22        2.48       84.81     37.54 o 
   3   1  22      574.30      578.71     48.92 o 
   5   1  22     2329.96     2492.83     82.83 o 
   7   1  22     1633.91     1814.67     74.59 o 
   9   1  22     2184.62     2112.25     81.66 o 
  11   1  22      250.47      402.10     55.32 o 
  13   1  22       71.87      145.69     45.95 o 
  15   1  22      267.98      334.34     57.84 o 
  17   1  22      321.46      459.11     67.08 o 
 -24   2  22      264.09      247.47    104.52 o 
 -22   2  22      645.83      685.36     84.87 o 
 -20   2  22     1380.23     1319.39     96.46 o 
 -18   2  22      382.90      276.91     63.06 o 
 -16   2  22     3403.45     3323.78    102.68 o 
 -14   2  22     1596.16     1574.25     61.23 o 
 -12   2  22     1169.10     1150.23     57.95 o 
 -10   2  22      359.46      355.61     39.61 o 
  -8   2  22     3500.26     3316.00     80.02 o 
  -6   2  22      533.44      519.49     42.43 o 
  -4   2  22      657.48      681.27     44.46 o 
  -2   2  22      775.46      825.72     45.10 o 
   0   2  22     1220.73     1121.47     55.25 o 
   2   2  22      399.27      544.88     47.82 o 
   4   2  22     4618.05     4315.62    103.96 o 
   6   2  22       93.36       69.29     42.83 o 
   8   2  22      609.20      667.90     56.43 o 
  10   2  22      202.19      223.88     49.84 o 
  12   2  22       15.05        7.24     50.25 o 
  14   2  22     1138.02     1065.93     89.16 o 
  16   2  22      361.09      430.20    120.84 o 
 -23   3  22      119.74      149.27     73.75 o 
 -21   3  22       61.59       97.90     63.32 o 
 -19   3  22      269.98      166.62     62.96 o 
 -17   3  22       39.34      -25.82     48.01 o 
 -15   3  22     3055.71     2810.30    143.44 o 
 -13   3  22     1288.42     1414.33     60.65 o 
 -11   3  22     1795.47     1691.86     63.89 o 
  -9   3  22      442.20      465.58     45.44 o 
  -7   3  22      254.57      245.77     41.77 o 
  -5   3  22        5.06       27.12     39.02 o 
  -3   3  22      655.82      824.98     64.82 o 
  -1   3  22     4841.57     4434.45    111.72 o 
   1   3  22      202.86      191.26     46.87 o 
   3   3  22      375.67      300.89     47.93 o 
   5   3  22      103.40      105.48     42.91 o 
   7   3  22       47.14       -1.71     42.33 o 
   9   3  22       52.17        4.26     43.84 o 
  11   3  22        0.13       15.44     47.00 o 
  13   3  22       67.15       80.57     60.75 o 
  15   3  22       42.29      129.22     68.42 o 
  17   3  22      222.16      224.24     78.54 o 
 -22   4  22        0.07      121.69    101.22 o 
 -20   4  22     2356.45     2033.57    116.41 o 
 -18   4  22        0.42       20.37     66.01 o 
 -16   4  22      124.97       95.17     66.25 o 
 -14   4  22     6533.93     6428.48    324.26 o 
 -12   4  22     2296.15     2160.99     89.92 o 
 -10   4  22       32.55       22.32     37.35 o 
  -8   4  22       13.70      -39.81     39.81 o 
  -6   4  22      204.38      241.76     44.64 o 
  -4   4  22       71.31       98.61     41.73 o 
  -2   4  22     6165.24     6244.67    136.59 o 
   0   4  22     1018.30      879.93     68.37 o 
   2   4  22      329.10      329.35     57.47 o 
   4   4  22        0.07       69.30     40.03 o 
   6   4  22      341.28      343.48     47.65 o 
   8   4  22     2058.67     2033.51     85.83 o 
  10   4  22      152.70      124.15     63.15 o 
  12   4  22       23.94       -3.83     62.18 o 
  14   4  22     2086.47     2307.38    121.36 o 
  16   4  22        0.34      -69.14     69.14 o 
 -21   5  22        3.84       28.98     77.30 o 
 -19   5  22      111.96      266.66     86.68 o 
 -17   5  22       96.16      154.43     72.61 o 
 -15   5  22      357.14      374.05     81.03 o 
 -13   5  22     1399.91     1274.62    104.87 o 
 -11   5  22      388.34      204.51     85.04 o 
  -9   5  22      334.10      493.82     49.93 o 
  -7   5  22       41.27      206.36     52.24 o 
  -5   5  22      687.84      707.63     51.61 o 
  -3   5  22     2653.53     2530.38     90.72 o 
  -1   5  22       20.90       45.19     49.73 o 
   1   5  22       48.46       52.43     51.66 o 
   3   5  22       91.80      127.40     43.71 o 
   5   5  22        3.18       -2.14     45.48 o 
   7   5  22        4.44       12.93     46.44 o 
   9   5  22      460.40      522.33     72.55 o 
  11   5  22      314.67      254.90    122.41 o 
  13   5  22      107.50      112.96     64.42 o 
 -20   6  22      744.12      651.46    101.76 o 
 -18   6  22      104.07      139.19     83.87 o 
 -16   6  22     1144.00     1204.48    113.12 o 
 -14   6  22      582.19      647.79     96.06 o 
 -12   6  22       53.46       83.06     75.21 o 
 -10   6  22      506.19      597.35     98.43 o 
  -8   6  22      139.73      149.93     73.70 o 
  -6   6  22      643.96      599.47     54.60 o 
  -4   6  22       63.20       25.17     47.53 o 
  -2   6  22     1029.93      807.69     66.35 o 
   0   6  22       34.80       69.58     50.79 o 
   2   6  22     2974.83     2744.24    114.29 o 
   4   6  22     2503.88     2521.67     89.76 o 
   6   6  22       64.77      142.85     64.58 o 
   8   6  22      193.23      177.83     89.63 o 
  10   6  22       38.91        9.90     65.39 o 
  12   6  22       33.62      -15.63     87.43 o 
 -17   7  22      142.21       12.56     97.93 o 
 -15   7  22      192.72       33.22    227.73 o 
 -13   7  22      698.86      720.99    102.07 o 
 -11   7  22       49.41        5.11     78.15 o 
  -9   7  22      644.74      690.35     96.58 o 
  -7   7  22       20.09       28.74     80.84 o 
  -5   7  22      780.85      743.11     72.30 o 
  -3   7  22      188.40       88.20     76.69 o 
  -1   7  22      259.58      268.54     59.34 o 
   1   7  22      410.09      456.88     71.10 o 
   3   7  22       19.71       42.30     65.19 o 
   5   7  22       52.93       22.80     65.47 o 
   7   7  22       22.58       42.64     64.16 o 
   9   7  22        0.90      -47.37     69.24 o 
 -14   8  22       70.82       97.00     96.55 o 
 -12   8  22      296.54      413.45    100.79 o 
 -10   8  22      267.19      382.62     94.55 o 
  -8   8  22       65.43      101.81     87.04 o 
  -6   8  22        4.05      245.99     88.02 o 
  -4   8  22     1204.62     1161.73    171.47 o 
  -2   8  22        0.06       32.07     78.91 o 
   0   8  22      192.93      358.01    141.79 o 
   2   8  22       41.96       83.54    106.72 o 
   4   8  22      589.61      769.82    135.50 o 
   6   8  22        8.71      114.22    105.92 o 
  -7   9  22      111.80      174.16    107.82 o 
  -5   9  22       54.62      366.12    154.68 o 
  -3   9  22        1.68      238.82    143.69 o 
  -1   9  22       19.76      194.10    115.11 o 
 -25   1  23      245.80      193.45     74.89 o 
 -23   1  23     1630.14     1563.30    107.11 o 
 -21   1  23      203.38      186.60     63.37 o 
 -19   1  23      382.51      322.09     97.73 o 
 -17   1  23     3151.75     3199.75     85.54 o 
 -15   1  23      202.59      148.89     38.90 o 
 -13   1  23     1705.67     1813.67     64.80 o 
 -11   1  23     8672.92     8474.59    134.81 o 
  -9   1  23        7.83       79.85     33.68 o 
  -7   1  23     4275.59     4211.00     87.04 o 
  -5   1  23     1613.21     1379.99     48.55 o 
  -3   1  23      449.16      537.43     39.99 o 
  -1   1  23     8174.80     7559.03    177.09 o 
   1   1  23      162.03       91.24     41.73 o 
   3   1  23     3107.00     3126.33     89.80 o 
   5   1  23     8840.38     8663.22    241.66 o 
   7   1  23      574.59      698.34     57.40 o 
   9   1  23      221.24      315.43     52.53 o 
  11   1  23     1385.39     1554.05    103.73 o 
  13   1  23      721.67      724.57     57.92 o 
  15   1  23        0.19      103.52     56.80 o 
  17   1  23      657.86      746.04     73.89 o 
 -24   2  23       33.59        2.52     68.74 o 
 -22   2  23      908.67      923.06     89.94 o 
 -20   2  23      156.73      191.09     67.07 o 
 -18   2  23      442.32      400.39     65.33 o 
 -16   2  23     1258.37     1326.71     72.17 o 
 -14   2  23     1759.07     1766.95     66.02 o 
 -12   2  23     1549.33     1394.85     62.97 o 
 -10   2  23      565.66      521.16     43.76 o 
  -8   2  23     3549.24     3523.27     84.33 o 
  -6   2  23        0.18      -36.52     36.52 o 
  -4   2  23     3817.20     3657.85     82.62 o 
  -2   2  23       43.68       64.48     54.23 o 
   0   2  23      590.02      516.64     80.14 o 
   2   2  23       26.99      -12.96     40.86 o 
   4   2  23        0.20      178.61     44.45 o 
   6   2  23       67.21      210.04     54.17 o 
   8   2  23      798.15      978.69     63.52 o 
  10   2  23      328.26      352.15     54.05 o 
  12   2  23       60.97      109.80     52.46 o 
  14   2  23      714.86      832.68     88.38 o 
  16   2  23      698.58      730.80     75.76 o 
 -23   3  23      118.54       47.88     73.54 o 
 -21   3  23       46.50      -13.15     70.25 o 
 -19   3  23       57.79       89.45     46.25 o 
 -17   3  23        0.26      -55.89     55.89 o 
 -15   3  23       68.01       73.81     49.02 o 
 -13   3  23     3690.42     3665.57     90.88 o 
 -11   3  23      145.87      151.49     38.26 o 
  -9   3  23       17.52        8.89     51.09 o 
  -7   3  23     2107.66     2136.36     69.89 o 
  -5   3  23     5054.63     4898.31     99.73 o 
  -3   3  23     2806.87     2886.73     93.28 o 
  -1   3  23        8.05      172.09     88.83 o 
   1   3  23      616.25      612.37     49.48 o 
   3   3  23      205.10      306.40     43.13 o 
   5   3  23       50.91       75.03     43.35 o 
   7   3  23      397.66      330.08     48.62 o 
   9   3  23      238.09      254.20     50.95 o 
  11   3  23      292.94      365.78     68.42 o 
  13   3  23     1613.08     1696.34    106.00 o 
  15   3  23      669.00      600.63     82.37 o 
 -22   4  23      527.12      386.26    100.82 o 
 -20   4  23        9.69       43.78    117.11 o 
 -18   4  23      285.03      199.93     71.90 o 
 -16   4  23       91.75       -5.03     65.63 o 
 -14   4  23      232.05      425.12     78.48 o 
 -12   4  23      521.14      569.78     61.99 o 
 -10   4  23      724.20      590.38     49.25 o 
  -8   4  23      154.76      176.92     42.56 o 
  -6   4  23     1720.23     1788.49     68.44 o 
  -4   4  23      281.79      316.86     45.23 o 
  -2   4  23      616.25      669.75    114.05 o 
   0   4  23      396.19      388.71     62.90 o 
   2   4  23     1233.20     1128.77     59.56 o 
   4   4  23     1094.99     1066.29     61.30 o 
   6   4  23     1002.82      994.28     61.97 o 
   8   4  23      290.49      315.55     50.68 o 
  10   4  23        7.95      -32.50     58.43 o 
  12   4  23       95.04      103.81     65.72 o 
  14   4  23      147.02      268.47     74.95 o 
 -21   5  23      403.92      225.51     84.94 o 
 -19   5  23     2350.53     2254.57    141.59 o 
 -17   5  23       45.87      -73.01     73.01 o 
 -15   5  23       31.91       61.88     75.66 o 
 -13   5  23     1218.51     1405.48    108.22 o 
 -11   5  23     1090.61      907.14    103.45 o 
  -9   5  23      180.07      260.85     55.79 o 
  -7   5  23     2461.09     2447.76     90.95 o 
  -5   5  23        6.50       29.55     42.18 o 
  -3   5  23     1743.23     1852.11     83.10 o 
  -1   5  23      470.19      508.74     65.29 o 
   1   5  23      532.79      511.67     65.87 o 
   3   5  23     1584.44     1515.84     71.67 o 
   5   5  23      126.43      133.16     47.82 o 
   7   5  23     1214.65     1267.70     89.94 o 
   9   5  23      499.35      511.22     73.86 o 
  11   5  23       82.01       22.55     76.34 o 
  13   5  23      152.88      109.14     71.63 o 
 -18   6  23      279.08      285.85     86.70 o 
 -16   6  23      102.83      121.31     84.11 o 
 -14   6  23      160.45       61.97     77.07 o 
 -12   6  23       27.54      -80.20     87.23 o 
 -10   6  23      416.77      429.90    115.11 o 
  -8   6  23     1090.27     1011.39     97.63 o 
  -6   6  23      444.66      421.52     50.16 o 
  -4   6  23       61.80      -11.22     51.10 o 
  -2   6  23        0.87       38.38     53.53 o 
   0   6  23       62.39       15.89     58.32 o 
   2   6  23        2.32       80.27    146.19 o 
   4   6  23      166.35      327.34     53.85 o 
   6   6  23      123.40      191.53     61.91 o 
   8   6  23      446.64      370.31     73.53 o 
  10   6  23      185.73      170.96     71.30 o 
 -17   7  23       13.04      -38.71     89.64 o 
 -15   7  23        0.03      -83.31     83.31 o 
 -13   7  23      147.68      148.24     85.12 o 
 -11   7  23      240.03      222.71     88.72 o 
  -9   7  23      468.23      387.10     93.63 o 
  -7   7  23       58.24       96.83    109.62 o 
  -5   7  23       81.01       55.60     76.49 o 
  -3   7  23      356.28      393.04     62.73 o 
  -1   7  23     1699.78     1667.50     85.49 o 
   1   7  23        0.62       63.90     64.67 o 
   3   7  23       58.75       -5.13     62.65 o 
   5   7  23      270.47      249.01    111.12 o 
   7   7  23        7.79       37.90     69.58 o 
   9   7  23       31.81      -14.98     89.43 o 
 -12   8  23      159.28       64.33     94.11 o 
 -10   8  23      141.86      164.91     92.00 o 
  -8   8  23        0.61      -85.58    184.76 o 
  -6   8  23        6.66      104.92    140.29 o 
  -4   8  23      114.49      307.57    141.49 o 
  -2   8  23        3.17       18.37     81.62 o 
   0   8  23      473.14      576.77    118.91 o 
   2   8  23      560.42      379.31    118.51 o 
   4   8  23       68.11       20.58    111.72 o 
 -24   0  24      731.65      575.97    111.32 o 
 -22   0  24     3105.79     3433.22    209.84 o 
 -20   0  24      106.73      116.51     80.94 o 
 -18   0  24      160.41      135.75     58.69 o 
 -16   0  24     4459.01     4930.57    150.29 o 
 -14   0  24     1310.66     1226.48    119.71 o 
 -12   0  24      646.06      632.75     67.25 o 
 -10   0  24     1870.38     1734.07     85.79 o 
  -8   0  24     1800.29     1623.26     82.23 o 
  -6   0  24    15027.98    14220.23    600.35 o 
  -4   0  24      406.49      429.76     54.55 o 
  -2   0  24       19.41      -55.16     75.74 o 
   0   0  24     9149.72     9020.99    183.98 o 
   2   0  24     2330.11     2505.31     99.14 o 
   4   0  24       54.24       81.61     50.80 o 
   6   0  24      534.94      426.24     64.21 o 
   8   0  24      180.34      118.58     60.84 o 
  10   0  24      152.49      145.22     63.33 o 
  12   0  24     2483.77     3005.72    130.90 o 
  14   0  24      345.93      289.50     74.31 o 
  16   0  24       61.34      147.25     78.79 o 
 -23   1  24        0.62      -52.51     62.35 o 
 -21   1  24      377.83      347.05    162.98 o 
 -19   1  24      476.85      548.61     75.01 o 
 -17   1  24     1098.23     1112.70     58.29 o 
 -15   1  24      457.71      425.44     44.70 o 
 -13   1  24     1972.65     2163.49     70.39 o 
 -11   1  24      684.72      752.75     47.82 o 
  -9   1  24      200.48      183.96     37.29 o 
  -7   1  24      808.09      922.55     71.83 o 
  -5   1  24       77.68      189.00     38.81 o 
  -3   1  24     5178.23     5217.19    146.22 o 
  -1   1  24     3292.02     3513.63    121.16 o 
   1   1  24      308.17      348.75     47.56 o 
   3   1  24     2135.96     2350.37     80.92 o 
   5   1  24      863.86     1342.46     67.67 o 
   7   1  24      199.57      317.24     52.18 o 
   9   1  24      179.41      142.05     50.25 o 
  11   1  24     2140.76     2261.45     79.06 o 
  13   1  24     1565.58     1755.53     75.05 o 
  15   1  24      250.10      355.41     62.74 o 
 -24   2  24        2.66      -10.61     68.75 o 
 -22   2  24      883.04      956.50    112.72 o 
 -20   2  24      844.95      849.93     87.44 o 
 -18   2  24       43.82       31.18     56.65 o 
 -16   2  24       28.13       59.16     48.09 o 
 -14   2  24       60.23       49.84     38.37 o 
 -12   2  24      825.69      886.23     51.84 o 
 -10   2  24      558.35      511.61     40.79 o 
  -8   2  24     1622.61     1567.36     62.20 o 
  -6   2  24       37.08      -34.67     34.67 o 
  -4   2  24      436.53      532.87     46.27 o 
  -2   2  24       32.73      104.20     57.40 o 
   0   2  24      734.17      768.59     70.42 o 
   2   2  24      368.68      292.27     45.03 o 
   4   2  24      227.58      197.00     47.39 o 
   6   2  24     5942.25     5842.25    130.66 o 
   8   2  24     1080.96     1114.62     66.34 o 
  10   2  24        2.20        7.31     59.84 o 
  12   2  24     1195.40     1035.33     72.46 o 
  14   2  24      577.98      639.70     86.06 o 
  16   2  24      336.74      311.50     65.61 o 
 -23   3  24      319.45      331.30     62.50 o 
 -21   3  24      776.78      695.99     69.46 o 
 -19   3  24        7.60      -28.21     48.04 o 
 -17   3  24      190.22      247.69     51.05 o 
 -15   3  24      393.68      374.89     53.79 o 
 -13   3  24       36.44      122.72     40.48 o 
 -11   3  24      156.99       88.48     39.16 o 
  -9   3  24       14.53      -31.07     37.12 o 
  -7   3  24      717.95      700.10     48.82 o 
  -5   3  24      526.71      784.82     89.94 o 
  -3   3  24        2.54       47.86     52.00 o 
  -1   3  24      883.76      954.30     74.05 o 
   1   3  24      456.11      513.23     65.35 o 
   3   3  24      190.55      178.94     45.47 o 
   5   3  24     1863.78     1759.08     82.05 o 
   7   3  24      622.25      598.00     57.81 o 
   9   3  24      103.55      187.42     70.98 o 
  11   3  24      244.66      356.57     70.22 o 
  13   3  24       62.97       58.05     92.23 o 
  15   3  24       92.09       43.90     72.30 o 
 -22   4  24      173.70      161.24     74.73 o 
 -20   4  24      149.95      171.37     74.15 o 
 -18   4  24      754.66      756.69     89.16 o 
 -16   4  24      463.24      337.82     76.95 o 
 -14   4  24        7.41       -4.45     51.48 o 
 -12   4  24      626.28      591.64     62.14 o 
 -10   4  24       54.20       58.66     40.76 o 
  -8   4  24      361.91      407.81     46.86 o 
  -6   4  24     1101.75      931.71     65.93 o 
  -4   4  24     3198.98     2815.78     97.49 o 
  -2   4  24      597.03      625.03     73.94 o 
   0   4  24       10.91       55.99     51.70 o 
   2   4  24     3021.13     2569.64    120.11 o 
   4   4  24      558.62      624.06     54.60 o 
   6   4  24       43.97       10.57     83.76 o 
   8   4  24     1615.29     1627.12     81.10 o 
  10   4  24      448.27      449.88     69.88 o 
  12   4  24      413.99      396.75     74.30 o 
  14   4  24      507.69      543.76     79.45 o 
 -21   5  24      196.67       83.26     85.54 o 
 -19   5  24      316.99      382.59     90.05 o 
 -17   5  24       76.24      -74.76     74.76 o 
 -15   5  24      134.68      122.13     72.49 o 
 -13   5  24      631.74      544.58     88.88 o 
 -11   5  24      445.98      410.16     61.50 o 
  -9   5  24      347.52      346.81     47.52 o 
  -7   5  24        2.06       74.99     43.13 o 
  -5   5  24      192.18      178.56     54.74 o 
  -3   5  24      370.81      447.50     56.64 o 
  -1   5  24      257.34      310.30     63.63 o 
   1   5  24     1071.62      929.14     77.16 o 
   3   5  24      174.75      261.69     62.29 o 
   5   5  24     1170.88     1226.08     70.64 o 
   7   5  24      326.05      251.30     63.69 o 
   9   5  24      184.43      290.70     68.32 o 
  11   5  24       73.57       10.54     67.51 o 
 -18   6  24      929.43     1194.15    154.28 o 
 -16   6  24      673.61      607.62    185.16 o 
 -14   6  24       41.20       15.30     81.15 o 
 -12   6  24      544.52      552.82    125.91 o 
 -10   6  24      482.62      371.46     87.11 o 
  -8   6  24      387.08      386.70     58.87 o 
  -6   6  24     1214.79     1235.86     66.48 o 
  -4   6  24       27.02       98.84     56.51 o 
  -2   6  24      312.42      432.62     60.55 o 
   0   6  24      298.75      270.71     64.47 o 
   2   6  24     1509.44     1409.73     91.12 o 
   4   6  24      195.40      183.06     62.75 o 
   6   6  24       42.85      194.48     77.74 o 
   8   6  24       63.19       21.41     64.99 o 
  10   6  24      449.08      393.08    141.29 o 
 -15   7  24      196.65       70.30     89.17 o 
 -13   7  24       50.55      -12.61     94.33 o 
 -11   7  24       10.18      -37.33     81.59 o 
  -9   7  24        0.06       15.20    174.37 o 
  -7   7  24      182.84      124.24     84.44 o 
  -5   7  24        5.87      112.33     77.71 o 
  -3   7  24       24.73       29.23     92.10 o 
  -1   7  24        0.13      131.82     71.65 o 
   1   7  24      544.67      515.78    135.80 o 
   3   7  24      952.82     1132.75    130.70 o 
   5   7  24      213.80      195.65    110.92 o 
   7   7  24      369.04      205.58     74.56 o 
 -12   8  24      243.74      199.30    100.16 o 
 -10   8  24      154.24      185.97     95.78 o 
  -8   8  24      260.20      355.73     99.32 o 
  -6   8  24      825.28      964.47    169.07 o 
  -4   8  24       46.39      200.65    148.49 o 
  -2   8  24        4.96       -4.73     94.73 o 
   0   8  24       73.71      154.68    115.31 o 
   2   8  24      188.99      340.54    121.11 o 
 -23   1  25       41.09        5.23     99.53 o 
 -21   1  25      883.09      759.28    144.59 o 
 -19   1  25     1283.83     1279.11     74.51 o 
 -17   1  25      390.22      364.13     45.61 o 
 -15   1  25       63.32       71.65     41.83 o 
 -13   1  25     1344.84     1431.65     61.18 o 
 -11   1  25       22.21       61.52     38.08 o 
  -9   1  25      106.30      133.97     37.24 o 
  -7   1  25     1507.41     1487.91     58.54 o 
  -5   1  25     4648.26     4614.28    107.81 o 
  -3   1  25     1062.94     1456.64     87.92 o 
  -1   1  25     2070.59     2310.80    105.98 o 
   1   1  25     3466.23     3707.16    128.72 o 
   3   1  25      914.39     1094.51     69.70 o 
   5   1  25      383.16      390.83     64.27 o 
   7   1  25     3765.54     3874.15    109.60 o 
   9   1  25       97.02       64.23     50.43 o 
  11   1  25      386.86      617.55     55.90 o 
  13   1  25       10.66      147.33     48.83 o 
  15   1  25       57.11       58.76     58.75 o 
 -22   2  25      393.65      309.40     77.79 o 
 -20   2  25      153.87       75.66     66.65 o 
 -18   2  25        4.41      -13.86     46.25 o 
 -16   2  25        5.47      -31.10     43.50 o 
 -14   2  25       55.36      121.38     40.39 o 
 -12   2  25      274.66      253.41     41.42 o 
 -10   2  25     1173.04     1238.45     59.82 o 
  -8   2  25       51.57       82.10     39.36 o 
  -6   2  25      267.01      240.02     40.45 o 
  -4   2  25     1720.74     1735.86     93.55 o 
  -2   2  25     4042.38     3613.58    125.33 o 
   0   2  25      557.25      545.09    159.88 o 
   2   2  25      143.34       50.54     56.40 o 
   4   2  25      443.20      512.55     52.83 o 
   6   2  25     1694.53     1937.89     80.85 o 
   8   2  25      644.05      730.89     62.76 o 
  10   2  25      265.12      219.31     55.74 o 
  12   2  25       85.19      106.29     54.84 o 
  14   2  25       44.11      141.97    104.12 o 
 -23   3  25       39.87       55.99     61.86 o 
 -21   3  25       69.22       82.96     65.29 o 
 -19   3  25        6.94        3.39     49.99 o 
 -17   3  25        6.39      -23.04    155.08 o 
 -15   3  25      429.88      434.64     57.27 o 
 -13   3  25      490.40      441.86     47.89 o 
 -11   3  25      261.24      268.95     45.81 o 
  -9   3  25      234.85      178.03     40.31 o 
  -7   3  25      221.92      183.51     42.40 o 
  -5   3  25     3021.88     2739.11     94.74 o 
  -3   3  25      874.49      940.94     74.23 o 
  -1   3  25       76.24       63.28     52.77 o 
   1   3  25       44.02       18.11     92.13 o 
   3   3  25     1054.57     1071.88     80.59 o 
   5   3  25      415.94      423.43     54.10 o 
   7   3  25        0.84       20.01     48.23 o 
   9   3  25     2252.80     2189.74     88.44 o 
  11   3  25      122.39       59.04     70.15 o 
  13   3  25      559.26      618.54     84.53 o 
 -20   4  25      224.12      282.33     77.57 o 
 -18   4  25       53.78      139.08     89.03 o 
 -16   4  25       16.75      -38.76     66.45 o 
 -14   4  25      275.28      193.94     56.62 o 
 -12   4  25     1395.57     1333.35     76.94 o 
 -10   4  25      417.71      387.28     47.51 o 
  -8   4  25     1603.30     1532.22     70.01 o 
  -6   4  25       51.50       34.76     40.61 o 
  -4   4  25      676.99      708.78     61.95 o 
  -2   4  25      215.73      156.99     55.41 o 
   0   4  25      177.25      141.85     58.87 o 
   2   4  25     2313.24     2274.07    105.15 o 
   4   4  25      446.09      463.40     68.75 o 
   6   4  25       73.95       28.30     51.03 o 
   8   4  25       70.97      142.24     48.46 o 
  10   4  25        8.38      121.92     65.12 o 
  12   4  25        0.04        0.72     67.35 o 
 -19   5  25      220.40      302.51    167.17 o 
 -17   5  25      325.60      349.52     83.14 o 
 -15   5  25     1323.00     1363.03    149.49 o 
 -13   5  25      219.55      265.30     78.75 o 
 -11   5  25      120.41      132.94     53.11 o 
  -9   5  25      461.70      531.04     53.76 o 
  -7   5  25      152.38      192.43     48.04 o 
  -5   5  25      908.42      832.30     92.26 o 
  -3   5  25     5317.43     5416.63    159.35 o 
  -1   5  25     1501.75     1493.23    121.11 o 
   1   5  25        2.87      -53.94     53.94 o 
   3   5  25      250.52      214.16     64.34 o 
   5   5  25      743.37      726.63     88.73 o 
   7   5  25        0.08       11.93     61.23 o 
   9   5  25       14.33       39.68     68.56 o 
  11   5  25      347.74      373.47     77.79 o 
 -18   6  25      520.95      603.11    149.49 o 
 -16   6  25      233.53      118.58    107.32 o 
 -14   6  25      438.51      446.88     93.72 o 
 -12   6  25       22.26       -9.68     72.75 o 
 -10   6  25      653.68      604.87     93.84 o 
  -8   6  25       12.42      112.94     66.74 o 
  -6   6  25       90.13       81.82     55.83 o 
  -4   6  25      707.97      747.89     70.18 o 
  -2   6  25     3415.70     3294.48    130.01 o 
   0   6  25      105.27       55.55     64.08 o 
   2   6  25       20.14       79.81     63.38 o 
   4   6  25     1151.38     1155.75     87.61 o 
   6   6  25        3.31      -17.99     99.53 o 
   8   6  25        5.46       61.92     70.59 o 
 -15   7  25      255.31      167.80     92.60 o 
 -13   7  25      294.30      193.78     92.23 o 
 -11   7  25      124.49       46.21     95.33 o 
  -9   7  25      477.43      428.81     92.66 o 
  -7   7  25        7.17       89.93    138.70 o 
  -5   7  25      591.70      794.67     99.97 o 
  -3   7  25      274.68      291.37     63.17 o 
  -1   7  25      693.01      811.49     83.56 o 
   1   7  25      928.15      913.74     85.48 o 
   3   7  25      377.97      175.47    113.91 o 
   5   7  25       29.12      -46.37    103.72 o 
 -10   8  25       57.62       36.36    113.31 o 
  -8   8  25      392.53      324.36    159.08 o 
  -6   8  25       11.61     -140.09    140.09 o 
  -4   8  25        1.50      319.76    148.29 o 
  -2   8  25      336.05      351.74    122.51 o 
   0   8  25      168.55      299.17    125.51 o 
 -22   0  26        5.92       31.78     94.13 o 
 -20   0  26       42.62       23.38     86.73 o 
 -18   0  26     1141.48     1068.78     85.61 o 
 -16   0  26       83.23      124.11     58.43 o 
 -14   0  26      235.69      239.82     75.94 o 
 -12   0  26     1150.82     1067.62     78.52 o 
 -10   0  26     7324.86     7469.55    181.27 o 
  -8   0  26     1259.53     1125.61     74.57 o 
  -6   0  26        0.97       51.56     80.54 o 
  -4   0  26     2472.91     2310.06    151.29 o 
  -2   0  26      274.05      146.29     83.74 o 
   0   0  26        8.95       17.19     70.75 o 
   2   0  26       13.67       66.20     51.91 o 
   4   0  26      684.29      536.80     67.55 o 
   6   0  26     1041.28      923.64     76.92 o 
   8   0  26      919.59      869.58     81.29 o 
  10   0  26      846.90      846.93     83.69 o 
  12   0  26      108.46      139.65     70.17 o 
  14   0  26       95.98       66.13     73.11 o 
 -23   1  26       43.99       85.48     67.86 o 
 -21   1  26        0.02      -42.99     64.19 o 
 -19   1  26      128.01      215.37     52.92 o 
 -17   1  26       51.87       37.79     40.65 o 
 -15   1  26      427.87      350.07     44.85 o 
 -13   1  26     2857.34     2896.14     84.14 o 
 -11   1  26      252.90      299.16     43.32 o 
  -9   1  26      316.40      308.66     40.69 o 
  -7   1  26      443.31      563.70     51.06 o 
  -5   1  26     3192.64     3059.21    115.93 o 
  -3   1  26     1066.64     1027.51     80.74 o 
  -1   1  26     1897.29     1924.03     98.35 o 
   1   1  26     4738.85     4480.27    145.14 o 
   3   1  26        2.05       98.31     46.82 o 
   5   1  26       87.56      148.45     48.32 o 
   7   1  26      200.14      354.83     55.32 o 
   9   1  26        9.21      -18.59     43.83 o 
  11   1  26      103.39      214.63     49.96 o 
  13   1  26      370.25      349.04     54.07 o 
 -22   2  26       15.59      -66.81     84.34 o 
 -20   2  26        7.13        9.18     64.50 o 
 -18   2  26      283.17      272.91     51.22 o 
 -16   2  26       13.48       10.22     47.64 o 
 -14   2  26      783.07      905.91     55.86 o 
 -12   2  26      444.49      458.36     45.80 o 
 -10   2  26       99.49      100.10     38.96 o 
  -8   2  26        0.77       26.34     36.50 o 
  -6   2  26      876.98      840.43     63.41 o 
  -4   2  26      200.19      303.92     63.22 o 
  -2   2  26      232.71      488.83     64.96 o 
   0   2  26      306.42      405.93     67.94 o 
   2   2  26       26.71       96.80     54.88 o 
   4   2  26     1180.38     1235.12     67.49 o 
   6   2  26     3096.56     2913.07     96.96 o 
   8   2  26       67.31       99.99     52.96 o 
  10   2  26      356.34      291.28     57.05 o 
  12   2  26       59.65       45.48     60.78 o 
  14   2  26      265.57      232.65     64.93 o 
 -21   3  26       10.77      -16.64     53.80 o 
 -19   3  26      573.22      531.13     78.62 o 
 -17   3  26       52.34      -12.52    183.46 o 
 -15   3  26      329.54      374.99     56.29 o 
 -13   3  26       96.59      106.14     43.36 o 
 -11   3  26     1228.56     1268.39     61.73 o 
  -9   3  26      104.45       93.40     42.28 o 
  -7   3  26      124.05      127.24     40.28 o 
  -5   3  26     2702.94     2620.10    109.92 o 
  -3   3  26      696.16      873.48     76.71 o 
  -1   3  26        6.14        5.79     70.65 o 
   1   3  26      258.01      352.00    158.68 o 
   3   3  26      820.83      677.31     81.44 o 
   5   3  26       29.97       83.66     45.31 o 
   7   3  26      521.48      418.47     58.13 o 
   9   3  26       95.55      269.90     53.94 o 
  11   3  26        0.34        3.23     67.09 o 
  13   3  26       87.62      135.12     85.34 o 
 -20   4  26      927.46      910.59    145.99 o 
 -18   4  26       46.69       49.71     63.49 o 
 -16   4  26        6.98      101.02     73.78 o 
 -14   4  26     1673.56     1667.28    103.47 o 
 -12   4  26      359.26      302.27     56.95 o 
 -10   4  26      817.36      883.43    112.96 o 
  -8   4  26      610.98      709.06     87.81 o 
  -6   4  26      288.37      294.95     60.67 o 
  -4   4  26      109.40      134.03     59.34 o 
  -2   4  26     2126.74     2163.13    192.36 o 
   0   4  26       23.67       53.57     56.25 o 
   2   4  26       41.96       73.39     58.05 o 
   4   4  26      809.29      775.64     80.73 o 
   6   4  26      127.51      179.22     53.81 o 
   8   4  26       85.56       24.97     50.96 o 
  10   4  26      428.09      386.21     74.92 o 
  12   4  26      164.47      192.21     75.98 o 
 -19   5  26      140.46      145.62     84.74 o 
 -17   5  26      315.86      293.24     87.06 o 
 -15   5  26      461.16      502.12     89.27 o 
 -13   5  26      184.97      240.99     79.59 o 
 -11   5  26      237.16      122.90     58.12 o 
  -9   5  26        9.05        6.49     57.58 o 
  -7   5  26     1508.74     1471.91     81.41 o 
  -5   5  26        4.23       58.79     54.14 o 
  -3   5  26        4.08      116.75     61.06 o 
  -1   5  26     1950.97     1895.76    101.09 o 
   1   5  26       15.56      -20.56     55.46 o 
   3   5  26       38.33       37.36     97.93 o 
   5   5  26      254.31      321.40     67.86 o 
   7   5  26       18.38      184.79    146.89 o 
   9   5  26       30.62       18.65     64.48 o 
 -16   6  26       32.22      -90.03     90.03 o 
 -14   6  26     1607.78     1685.16    127.06 o 
 -12   6  26       23.12       30.85     82.02 o 
 -10   6  26       14.18       24.29     83.07 o 
  -8   6  26     1581.05     1433.80    185.96 o 
  -6   6  26       95.54      114.89     57.72 o 
  -4   6  26      529.08      499.80     73.55 o 
  -2   6  26      661.02      790.45     78.82 o 
   0   6  26      192.52      243.98     67.37 o 
   2   6  26       61.10       72.99     62.36 o 
   4   6  26      288.00      356.84     72.25 o 
   6   6  26        8.47      -37.77     89.73 o 
   8   6  26      203.67      149.14     73.75 o 
 -13   7  26      306.22      349.62    218.04 o 
 -11   7  26       70.62       45.15    141.19 o 
  -9   7  26      684.30      520.41    160.68 o 
  -7   7  26      188.54      431.08    153.68 o 
  -5   7  26        4.91      -58.53     58.53 o 
  -3   7  26      357.05      315.72    187.26 o 
  -1   7  26      567.36      756.31     84.15 o 
   1   7  26       78.02      179.70     70.22 o 
   3   7  26       48.19      101.72    109.12 o 
   5   7  26       86.63       31.38    111.92 o 
  -6   8  26      107.67      233.22    151.09 o 
  -2   8  26       23.39     -106.12    106.12 o 
 -23   1  27      797.20      774.59     89.34 o 
 -21   1  27       39.55       73.98     68.52 o 
 -19   1  27       34.11       46.40     51.63 o 
 -17   1  27      768.28      804.46     57.10 o 
 -15   1  27     1607.77     1658.04     67.92 o 
 -13   1  27      520.96      702.85     64.56 o 
 -11   1  27     1848.32     1989.97     69.30 o 
  -9   1  27      873.95      985.33     54.16 o 
  -7   1  27     2392.27     2501.40     72.25 o 
  -5   1  27     1218.58     1375.31     88.16 o 
  -3   1  27       57.64       89.65     58.85 o 
  -1   1  27       48.74      316.86     62.05 o 
   1   1  27       74.67      373.40    102.42 o 
   3   1  27      189.46      190.21     61.18 o 
   5   1  27     2497.63     2655.36     92.87 o 
   7   1  27        0.76       -8.55     49.43 o 
   9   1  27      163.82      165.35     48.27 o 
  11   1  27      999.75     1204.42     69.94 o 
  13   1  27      257.37      255.16     55.79 o 
 -22   2  27        4.46      -69.70     69.70 o 
 -20   2  27      206.72      125.66     69.74 o 
 -18   2  27     1291.57     1356.07    103.84 o 
 -16   2  27      150.84       71.78     47.65 o 
 -14   2  27     3677.14     3560.88     93.42 o 
 -12   2  27      254.90      244.22     45.65 o 
 -10   2  27      944.10     1040.11     57.60 o 
  -8   2  27       65.56       23.99     39.96 o 
  -6   2  27     1288.32     1210.52     84.43 o 
  -4   2  27        0.57      196.03     56.59 o 
  -2   2  27       35.97      122.96     80.24 o 
   0   2  27     5074.95     4512.10    148.28 o 
   2   2  27        0.33      -47.45     47.45 o 
   4   2  27      376.24      390.24     71.48 o 
   6   2  27      144.20      346.03     56.14 o 
   8   2  27      730.57      494.50     61.67 o 
  10   2  27      211.29      137.50     55.49 o 
  12   2  27      586.48      546.58     67.15 o 
 -21   3  27       86.49       77.92     68.73 o 
 -19   3  27      441.92      454.12     78.88 o 
 -17   3  27      208.75      117.25     51.49 o 
 -15   3  27      177.56      214.72     53.23 o 
 -13   3  27      379.59      390.39     49.99 o 
 -11   3  27        9.23       26.80     43.75 o 
  -9   3  27      230.80      169.94     45.70 o 
  -7   3  27      145.64       68.25     51.41 o 
  -5   3  27      650.03      739.66     72.47 o 
  -3   3  27      382.86      393.96     67.32 o 
  -1   3  27     2133.16     2459.54    111.97 o 
   1   3  27     1458.63     1382.17     92.15 o 
   3   3  27       34.66       72.14     82.84 o 
   5   3  27     1279.01     1355.24     94.63 o 
   7   3  27     1041.10      943.81     67.46 o 
   9   3  27      388.60      553.27     61.07 o 
  11   3  27      266.62      242.28     96.33 o 
 -20   4  27       84.41      134.73     78.78 o 
 -18   4  27       85.82       40.89    130.60 o 
 -16   4  27       54.73        8.86     69.38 o 
 -14   4  27      425.39      466.62     63.27 o 
 -12   4  27       58.54      -21.25     53.42 o 
 -10   4  27      948.48      870.67     57.46 o 
  -8   4  27        3.10      -37.16     90.11 o 
  -6   4  27       54.19       40.33     53.35 o 
  -4   4  27      195.82      150.63     58.08 o 
  -2   4  27        0.03       20.54     59.50 o 
   0   4  27      155.18      177.31     59.16 o 
   2   4  27       35.29       65.97     57.08 o 
   4   4  27       75.26       42.28     59.86 o 
   6   4  27       99.62       31.18     59.59 o 
   8   4  27       15.15        2.20     50.70 o 
  10   4  27        7.52      -17.64     70.87 o 
 -17   5  27      124.89      105.44     81.52 o 
 -15   5  27       73.65      120.02     80.23 o 
 -13   5  27     1449.63     1543.11     87.89 o 
 -11   5  27        5.54       -3.03     57.69 o 
  -9   5  27      740.15      688.80     59.50 o 
  -7   5  27      357.25      553.81     64.93 o 
  -5   5  27        9.39       45.71     55.55 o 
  -3   5  27       26.75       16.55     58.75 o 
  -1   5  27      601.61      626.48     75.40 o 
   1   5  27       73.75      -31.21     81.14 o 
   3   5  27      240.52      253.77     68.00 o 
   5   5  27       13.02        4.51     58.49 o 
   7   5  27      761.89      609.34    116.11 o 
   9   5  27       41.58       14.05     70.85 o 
 -16   6  27      174.83      161.30     94.29 o 
 -14   6  27      859.57      946.97    163.48 o 
 -12   6  27       39.16       33.13     82.93 o 
 -10   6  27      281.26      329.54    114.61 o 
  -8   6  27      935.50      884.53     97.51 o 
  -6   6  27       31.84        3.43     55.15 o 
  -4   6  27      601.74      537.85     75.91 o 
  -2   6  27      719.77      597.18     72.72 o 
   0   6  27      502.91      439.58     73.84 o 
   2   6  27      296.83      302.56     69.93 o 
   4   6  27       54.71       42.59     62.00 o 
   6   6  27       16.93       83.54    106.32 o 
 -11   7  27      810.37      914.94    229.83 o 
  -9   7  27       11.32      -51.56    144.49 o 
  -7   7  27      508.73      687.88    170.47 o 
  -5   7  27      305.99      241.96     72.06 o 
  -3   7  27       21.92        6.27     67.32 o 
  -1   7  27      397.82      559.92    135.70 o 
   1   7  27     1106.54     1246.06     99.10 o 
   3   7  27      204.18      223.03    113.71 o 
 -22   0  28     1943.53     1987.50    165.68 o 
 -20   0  28      338.37      245.42    100.52 o 
 -18   0  28       39.95      -23.00     59.30 o 
 -16   0  28     1197.53     1389.99     92.21 o 
 -14   0  28     1333.04     1243.73     84.26 o 
 -12   0  28      582.08      446.84     92.83 o 
 -10   0  28     2621.26     2719.40    197.55 o 
  -8   0  28      309.44      296.64     54.38 o 
  -6   0  28     6928.02     6947.57    262.20 o 
  -4   0  28      729.51      556.58     93.33 o 
  -2   0  28      255.93      106.12     87.33 o 
   0   0  28       88.26      -16.99     81.54 o 
   2   0  28        0.05      -79.54     79.54 o 
   4   0  28      253.27      237.85     66.40 o 
   6   0  28     1144.80     1252.46     89.65 o 
   8   0  28      278.11      248.39     71.15 o 
  10   0  28     1558.87     1471.56    102.45 o 
  12   0  28     1225.05     1259.23    102.43 o 
 -21   1  28        2.65      -13.82     62.39 o 
 -19   1  28     1623.36     1508.19     83.30 o 
 -17   1  28      422.27      431.96     61.24 o 
 -15   1  28        3.07       85.13     43.17 o 
 -13   1  28      664.69      666.34     51.89 o 
 -11   1  28     2585.92     2340.76     75.59 o 
  -9   1  28      179.22      191.10     41.92 o 
  -7   1  28     2248.89     2341.92    109.72 o 
  -5   1  28        3.93       17.95     56.50 o 
  -3   1  28      349.67      259.85     58.71 o 
  -1   1  28        0.76       61.99     58.78 o 
   1   1  28      106.33      182.25     60.37 o 
   3   1  28      590.41      554.34     75.02 o 
   5   1  28      105.89      211.01     48.66 o 
   7   1  28     1339.75     1390.66     68.37 o 
   9   1  28      265.00      384.47     53.26 o 
  11   1  28      727.56      807.56     62.75 o 
 -20   2  28       85.93       59.29     73.34 o 
 -18   2  28       83.11      168.93     55.71 o 
 -16   2  28        8.57      -36.20     48.39 o 
 -14   2  28       15.18      100.14     58.04 o 
 -12   2  28      469.15      654.19     58.36 o 
 -10   2  28     1023.11     1048.26     58.88 o 
  -8   2  28       85.81       95.30     55.61 o 
  -6   2  28        2.34      112.19     58.71 o 
  -4   2  28     2969.36     2762.22    119.29 o 
  -2   2  28       14.26       81.70     56.64 o 
   0   2  28     1292.22     1549.32     93.00 o 
   2   2  28       26.78      -55.73     99.62 o 
   4   2  28       20.16      -17.45     60.05 o 
   6   2  28     1390.99     1392.60     78.25 o 
   8   2  28      681.79      786.50     68.72 o 
  10   2  28       92.25      198.61     59.56 o 
  12   2  28      306.09      463.42     83.78 o 
 -21   3  28      244.96      228.46     75.01 o 
 -19   3  28      272.24      346.64     87.43 o 
 -17   3  28      487.68      509.39     62.01 o 
 -15   3  28       33.65       39.92     94.20 o 
 -13   3  28        0.94      -14.89     54.32 o 
 -11   3  28      987.66      992.99     59.08 o 
  -9   3  28     1131.68     1132.41     61.40 o 
  -7   3  28      363.95      397.61     64.43 o 
  -5   3  28     1163.87     1136.76     83.52 o 
  -3   3  28        8.35       56.35     61.85 o 
  -1   3  28       98.90      116.08     57.86 o 
   1   3  28      287.58      380.77     69.75 o 
   3   3  28        5.12       -8.29     59.66 o 
   5   3  28      443.49      468.10     74.27 o 
   7   3  28      442.96      471.90     76.32 o 
   9   3  28        2.35       80.83     56.52 o 
  11   3  28      171.28      302.20     75.17 o 
 -18   4  28      625.99      506.24     89.10 o 
 -16   4  28      553.12      537.78     82.10 o 
 -14   4  28     1095.05     1057.57    105.08 o 
 -12   4  28      250.90      290.67     61.46 o 
 -10   4  28       10.64       16.26     43.77 o 
  -8   4  28       75.79       36.00     59.31 o 
  -6   4  28      791.70      767.31     77.77 o 
  -4   4  28     2028.43     1967.16    124.41 o 
  -2   4  28       59.94       42.71     59.11 o 
   0   4  28      961.59      868.02     77.92 o 
   2   4  28     1539.20     1514.31     97.94 o 
   4   4  28      134.96      191.63     63.02 o 
   6   4  28        1.86      -61.45     61.69 o 
   8   4  28      686.97      740.01     84.22 o 
  10   4  28      303.78      330.86     77.31 o 
 -17   5  28       55.53       -3.64    113.61 o 
 -15   5  28        2.07     -116.71    116.71 o 
 -13   5  28      590.10      587.31     67.78 o 
 -11   5  28      115.36       61.88     57.46 o 
  -9   5  28       18.89      -54.13     98.87 o 
  -7   5  28        0.03       36.39     59.21 o 
  -5   5  28       72.68       27.06     59.63 o 
  -3   5  28      231.71      298.12     67.54 o 
  -1   5  28      253.77      233.90     67.13 o 
   1   5  28       11.99       93.25     61.85 o 
   3   5  28       56.50      130.23     64.35 o 
   5   5  28        1.38       96.10     65.33 o 
   7   5  28        0.12       12.19    108.92 o 
 -14   6  28       48.41       -3.27    166.17 o 
 -12   6  28      267.05      257.31    122.51 o 
 -10   6  28      976.48      779.98     97.14 o 
  -8   6  28      372.35      307.43     85.24 o 
  -6   6  28      858.84      805.77    101.22 o 
  -4   6  28      295.70      386.53     73.95 o 
  -2   6  28       33.22      121.50     65.06 o 
   0   6  28      320.76      426.74    123.31 o 
   2   6  28      724.59      780.08     84.08 o 
   4   6  28       81.53       43.06     71.33 o 
  -9   7  28       59.19      -80.54    148.09 o 
  -7   7  28      208.76      206.04    150.49 o 
  -5   7  28        0.01      -67.66     67.66 o 
  -3   7  28       58.90      138.38     73.53 o 
  -1   7  28       41.43       81.96    152.49 o 
   1   7  28       20.70       19.25     69.72 o 
 -21   1  29      785.72      764.05     90.24 o 
 -19   1  29      345.22      357.91     60.28 o 
 -17   1  29        6.81       48.09     44.56 o 
 -15   1  29     1962.18     1983.22     74.89 o 
 -13   1  29      193.51      289.02     46.81 o 
 -11   1  29     1396.56     1423.43     63.10 o 
  -9   1  29      969.83     1123.70     57.37 o 
  -7   1  29       34.60      134.70     57.14 o 
  -5   1  29     1197.92     1304.47     87.04 o 
  -3   1  29       37.91      -37.48     58.65 o 
  -1   1  29      303.69      313.23     63.80 o 
   1   1  29      666.40      720.19     79.77 o 
   3   1  29       27.53      130.52     62.20 o 
   5   1  29      267.33      403.07     73.89 o 
   7   1  29     1564.38     1755.05     74.99 o 
   9   1  29      688.50      777.45     62.68 o 
  11   1  29      394.31      535.55     60.20 o 
 -20   2  29        1.38      -55.15     68.43 o 
 -18   2  29      993.06     1028.84     75.95 o 
 -16   2  29      397.28      428.87     59.55 o 
 -14   2  29        7.91       23.35     43.30 o 
 -12   2  29        7.08       77.47     42.79 o 
 -10   2  29      512.62      580.04     52.35 o 
  -8   2  29      820.16      778.96     78.60 o 
  -6   2  29       19.42      102.71     64.75 o 
  -4   2  29      172.15      346.26     76.04 o 
  -2   2  29     2030.85     1838.66    102.67 o 
   0   2  29      739.52      821.35     82.46 o 
   2   2  29       59.05       61.49     62.43 o 
   4   2  29        8.44      -33.07     61.88 o 
   6   2  29     1769.67     1841.91    193.45 o 
   8   2  29      139.90      144.18     56.47 o 
  10   2  29       13.54       15.76     58.81 o 
 -19   3  29      667.66      629.22     85.75 o 
 -17   3  29        4.08       34.92     54.93 o 
 -15   3  29        0.40      -19.10     66.07 o 
 -13   3  29      853.56      927.88     61.81 o 
 -11   3  29      385.70      386.59     51.07 o 
  -9   3  29      230.05      295.88     59.15 o 
  -7   3  29      513.17      538.40    104.52 o 
  -5   3  29        0.41       35.28     60.56 o 
  -3   3  29     2929.03     2734.50    121.73 o 
  -1   3  29      132.61      161.97     65.38 o 
   1   3  29        5.75      -31.79     60.43 o 
   3   3  29     1557.29     1557.59     99.55 o 
   5   3  29      115.17      164.15     65.03 o 
   7   3  29        7.66       80.31    106.82 o 
   9   3  29      949.08     1033.91     76.42 o 
 -18   4  29        3.04       48.35     80.55 o 
 -16   4  29        1.09      -49.01     57.14 o 
 -14   4  29       31.31      108.78     58.79 o 
 -12   4  29       11.72       46.94     53.06 o 
 -10   4  29      106.22       73.90     57.05 o 
  -8   4  29      194.37      202.33     60.59 o 
  -6   4  29      174.53      204.02     73.24 o 
  -4   4  29       10.14       87.94     62.07 o 
  -2   4  29       25.53      128.58     63.11 o 
   0   4  29        6.26      144.61     71.95 o 
   2   4  29       22.99       86.19     88.23 o 
   4   4  29       18.36       35.07     64.50 o 
   6   4  29      491.17      450.00     77.10 o 
   8   4  29       10.79      -22.38     64.44 o 
 -15   5  29      222.24      145.92     85.29 o 
 -13   5  29      117.26       27.50     74.68 o 
 -11   5  29        0.72      -29.83    125.71 o 
  -9   5  29      106.18       93.74     75.70 o 
  -7   5  29        8.50       10.94     63.45 o 
  -5   5  29       32.55       -3.55     59.38 o 
  -3   5  29     1870.58     1937.34    109.32 o 
  -1   5  29      115.91        7.51     59.30 o 
   1   5  29       43.76       86.09     64.69 o 
   3   5  29     1399.71     1394.71     98.41 o 
   5   5  29      239.51      271.17     89.83 o 
 -12   6  29       24.71       38.57    139.30 o 
 -10   6  29      337.54      365.62     99.33 o 
  -8   6  29        2.31       73.54     80.54 o 
  -6   6  29       14.92       34.47     70.95 o 
  -4   6  29      344.98      289.13     73.59 o 
  -2   6  29     1296.06     1316.51    150.79 o 
   0   6  29       36.55       35.05     66.81 o 
   2   6  29       86.04      186.69     73.53 o 
   4   6  29      132.20      202.85     92.13 o 
  -5   7  29      178.77      108.54     72.45 o 
  -3   7  29      139.49       81.02     74.68 o 
 -20   0  30      709.74      700.07    118.91 o 
 -18   0  30      319.11      277.76     68.67 o 
 -16   0  30      331.48      288.68     76.64 o 
 -14   0  30       58.47       91.67     62.04 o 
 -12   0  30     1121.84     1234.49     87.29 o 
 -10   0  30        4.49      -16.92     56.79 o 
  -8   0  30       23.41      118.31     89.13 o 
  -6   0  30     1072.89     1044.01    125.31 o 
  -4   0  30      186.83      312.56     93.33 o 
  -2   0  30       24.16       77.34     85.74 o 
   0   0  30     2165.64     2284.28    158.28 o 
   2   0  30      413.65      491.63     97.73 o 
   4   0  30     1659.13     1485.08    145.29 o 
   6   0  30      913.24      904.32    121.31 o 
   8   0  30      693.91      437.40     83.20 o 
  10   0  30      289.69      407.01     81.21 o 
 -19   1  30        3.87      -52.16     52.16 o 
 -17   1  30       23.60       88.05     46.44 o 
 -15   1  30       11.65       75.58     44.63 o 
 -13   1  30      899.98      796.95     55.53 o 
 -11   1  30        1.17       88.10     39.38 o 
  -9   1  30       14.75      100.47     62.79 o 
  -7   1  30        8.61       25.22     55.65 o 
  -5   1  30      542.77      468.93     70.03 o 
  -3   1  30      181.54      148.28     64.87 o 
  -1   1  30      349.34      326.72     69.73 o 
   1   1  30      452.05      479.98     75.38 o 
   3   1  30        2.54      -32.08     62.32 o 
   5   1  30       37.07       76.09     67.62 o 
   7   1  30      368.23      569.20     67.03 o 
   9   1  30      117.80      211.15     65.42 o 
 -20   2  30      185.08      135.00     74.86 o 
 -18   2  30      703.51      801.76     69.17 o 
 -16   2  30      296.54      426.38     72.99 o 
 -14   2  30      384.79      510.29     66.81 o 
 -12   2  30     1554.33     1534.34     69.26 o 
 -10   2  30       51.76       78.68     63.63 o 
  -8   2  30      712.39      797.49     80.90 o 
  -6   2  30     2512.53     2428.48    115.33 o 
  -4   2  30       38.94       53.48     60.88 o 
  -2   2  30     1362.16     1438.14     95.77 o 
   0   2  30      838.59      889.15    107.12 o 
   2   2  30      454.54      400.01     74.35 o 
   4   2  30     1189.65     1436.01    171.57 o 
   6   2  30      892.21     1091.19     94.89 o 
   8   2  30        0.01       61.53     72.21 o 
  10   2  30      518.24      694.77     74.64 o 
 -19   3  30        7.23       60.65    119.31 o 
 -17   3  30      247.00      212.97     81.23 o 
 -15   3  30      343.67      422.49     63.63 o 
 -13   3  30       12.31       86.04     45.93 o 
 -11   3  30      338.37      258.23     81.31 o 
  -9   3  30        6.75       51.26     55.41 o 
  -7   3  30      274.78      374.79     70.58 o 
  -5   3  30      524.30      570.74     75.89 o 
  -3   3  30      834.85      893.79     98.23 o 
  -1   3  30       98.64      140.71     65.80 o 
   1   3  30      424.81      489.91     75.41 o 
   3   3  30      731.62      653.51     80.52 o 
   5   3  30       54.75       25.66     66.46 o 
   7   3  30      883.69      816.76     86.34 o 
   9   3  30       22.19       56.56     75.86 o 
 -16   4  30      115.08       78.11     61.01 o 
 -14   4  30      634.07      744.26    127.57 o 
 -12   4  30      364.32      468.46    131.29 o 
 -10   4  30      311.27      246.50     60.16 o 
  -8   4  30      583.96      598.91     95.53 o 
  -6   4  30        6.97       33.54    111.32 o 
  -4   4  30      147.02      259.88     69.34 o 
  -2   4  30     3141.90     3326.66    153.08 o 
   0   4  30      128.53       44.24     63.09 o 
   2   4  30      214.69      276.52    152.49 o 
   4   4  30      786.53      846.55     88.17 o 
   6   4  30       46.20       74.99     69.02 o 
 -15   5  30       21.91      -86.37    117.11 o 
 -13   5  30       48.80        7.14     62.47 o 
 -11   5  30       41.21      -53.16     67.76 o 
  -9   5  30       15.96       73.49     68.62 o 
  -7   5  30      282.33      315.99     71.44 o 
  -5   5  30       31.61       72.46     65.08 o 
  -3   5  30      328.77      421.66     73.95 o 
  -1   5  30      276.89      377.38     71.73 o 
   1   5  30       18.59      -60.01     60.01 o 
   3   5  30      298.37      308.03     74.75 o 
   5   5  30       63.97      -19.88     67.21 o 
 -10   6  30      208.34      136.66    115.11 o 
  -8   6  30      210.73      176.27    100.92 o 
  -6   6  30       99.14      162.32     89.23 o 
  -4   6  30       85.52       19.92     69.78 o 
  -2   6  30      723.25      599.88     82.50 o 
   0   6  30      493.01      472.99     80.15 o 
 -19   1  31       52.11      -13.70     55.65 o 
 -17   1  31      988.26      910.42     61.54 o 
 -15   1  31       25.48      -11.94     43.55 o 
 -13   1  31      220.64      243.85     46.21 o 
 -11   1  31     2752.43     2817.40     99.74 o 
  -9   1  31      279.86      194.31     69.00 o 
  -7   1  31      338.49      265.36     69.38 o 
  -5   1  31      982.82     1113.72    109.92 o 
  -3   1  31        0.02      -21.77     58.29 o 
  -1   1  31       21.40       93.77     59.88 o 
   1   1  31     1948.25     2216.73    116.05 o 
   3   1  31       44.69        9.59     60.55 o 
   5   1  31      768.49      795.42     88.66 o 
   7   1  31     1372.48     1438.03     86.41 o 
   9   1  31      433.64      477.06     59.94 o 
 -18   2  31      475.21      444.90     75.42 o 
 -16   2  31       34.74       16.62     70.27 o 
 -14   2  31      215.12      309.88     50.85 o 
 -12   2  31      566.47      526.95     62.92 o 
 -10   2  31     1069.19     1358.32     94.76 o 
  -8   2  31      180.77      170.82     66.92 o 
  -6   2  31       49.47       81.37     63.83 o 
  -4   2  31      315.17      585.78    103.12 o 
  -2   2  31      334.06      582.36    103.82 o 
   0   2  31      955.75      982.25     95.93 o 
   2   2  31      595.75      650.48     83.22 o 
   4   2  31        0.12      153.84    147.49 o 
   6   2  31        2.91      -13.19     67.25 o 
   8   2  31       53.79      128.26     72.21 o 
 -17   3  31        3.15       -4.79     71.41 o 
 -15   3  31      133.32      157.09     60.88 o 
 -13   3  31      295.46      370.09     54.70 o 
 -11   3  31      265.10      197.50     68.84 o 
  -9   3  31      745.87      743.40     81.17 o 
  -7   3  31      692.50      813.39     84.70 o 
  -5   3  31     1604.86     1631.80    104.01 o 
  -3   3  31      347.10      447.60     70.57 o 
  -1   3  31     1371.52     1438.92     98.83 o 
   1   3  31       18.33       54.90    145.09 o 
   3   3  31      227.78      313.28     94.03 o 
   5   3  31       71.04       12.86     80.94 o 
   7   3  31      730.65      777.71     90.24 o 
 -16   4  31       51.10       72.29     59.96 o 
 -14   4  31       42.44       69.20    100.13 o 
 -12   4  31        2.07      -33.32     72.56 o 
 -10   4  31      203.20      174.81     66.98 o 
  -8   4  31        7.59      -28.07     63.36 o 
  -6   4  31      257.72      275.53     87.63 o 
  -4   4  31       63.29      133.15     66.31 o 
  -2   4  31       47.27      239.10     69.26 o 
   0   4  31        9.60      -62.29     62.29 o 
   2   4  31      176.73      240.47     71.52 o 
   4   4  31      372.12      419.59     77.16 o 
   6   4  31       33.23      -14.31     72.14 o 
 -13   5  31      122.09      150.23    110.02 o 
 -11   5  31        0.89      -15.80     77.33 o 
  -9   5  31     2026.17     2229.16    119.26 o 
  -7   5  31       44.78       67.65     66.87 o 
  -5   5  31      130.00      196.61    101.82 o 
  -3   5  31      464.04      552.22     79.87 o 
  -1   5  31      942.50     1022.26     89.09 o 
   1   5  31      334.31      376.20     76.25 o 
   3   5  31       89.22       -6.82     68.84 o 
  -8   6  31      417.83      447.46    113.11 o 
  -6   6  31       53.65       38.58     68.85 o 
  -4   6  31      243.80      286.83     76.39 o 
  -2   6  31     1188.07     1194.58     98.94 o 
 -18   0  32      325.04      313.11     73.53 o 
 -16   0  32     1293.09     1433.27     99.83 o 
 -14   0  32        5.17       -1.73     64.13 o 
 -12   0  32      144.56      212.04    101.72 o 
 -10   0  32      605.21      735.85    119.71 o 
  -8   0  32      402.98      263.40    100.72 o 
  -6   0  32      145.41       87.33     92.93 o 
  -4   0  32     5598.43     5335.18    245.42 o 
  -2   0  32      756.21      705.27    118.71 o 
   0   0  32        2.50       25.78     95.13 o 
   2   0  32     1867.59     2033.07    158.88 o 
   4   0  32      451.27      418.88    101.72 o 
   6   0  32      866.67     1117.96    142.89 o 
   8   0  32       14.93       71.75    110.12 o 
 -17   1  32      265.73      240.34     50.08 o 
 -15   1  32       89.63       -5.47     45.73 o 
 -13   1  32      166.56      170.67     46.09 o 
 -11   1  32       23.09      206.26     66.98 o 
  -9   1  32        0.38       67.82     66.10 o 
  -7   1  32        6.31        3.03     61.07 o 
  -5   1  32      225.92      317.32     69.49 o 
  -3   1  32      262.04       95.54     65.81 o 
  -1   1  32       86.92      145.44     68.61 o 
   1   1  32      216.85      360.66     76.00 o 
   3   1  32       32.97        5.21     66.90 o 
   5   1  32       39.56       54.88     74.03 o 
   7   1  32      212.26      271.62     79.84 o 
 -18   2  32      235.94      373.99     78.14 o 
 -16   2  32       22.78      123.77     59.65 o 
 -14   2  32        9.03      -28.69     46.20 o 
 -12   2  32       66.86      121.50     62.83 o 
 -10   2  32     1622.81     1721.52    104.53 o 
  -8   2  32      393.71      384.71     74.38 o 
  -6   2  32        0.13       12.70     60.26 o 
  -4   2  32      726.90      833.45     84.17 o 
  -2   2  32     1244.41     1142.89     92.14 o 
   0   2  32       80.79      151.38     66.12 o 
   2   2  32      439.62      512.79     79.12 o 
   4   2  32      269.55      312.41    104.92 o 
   6   2  32       92.14      100.55     72.84 o 
 -17   3  32      267.40      282.36     85.81 o 
 -15   3  32      613.83      650.27     72.32 o 
 -13   3  32      220.88      191.78     63.03 o 
 -11   3  32       67.73       90.77     71.65 o 
  -9   3  32      874.83      837.81     86.17 o 
  -7   3  32       11.58       89.87     68.60 o 
  -5   3  32      484.23      738.65     82.76 o 
  -3   3  32        3.68       42.52     66.60 o 
  -1   3  32        7.15      165.17     69.01 o 
   1   3  32       15.64       12.56     61.55 o 
   3   3  32        6.02       41.18     67.03 o 
   5   3  32       41.88      153.71     73.88 o 
 -14   4  32     1618.25     1660.65    118.70 o 
 -12   4  32      141.91      167.47     85.94 o 
 -10   4  32       29.76      153.84     66.04 o 
  -8   4  32      340.12      412.83     73.77 o 
  -6   4  32      345.11      420.46     75.79 o 
  -4   4  32      213.08      313.34     72.99 o 
  -2   4  32      516.26      525.35     80.61 o 
   0   4  32        3.12        0.62     66.27 o 
   2   4  32      305.77      422.21    105.22 o 
   4   4  32      450.48      432.31     78.37 o 
 -11   5  32       18.25       37.17     90.33 o 
  -9   5  32      188.29      308.09     75.86 o 
  -7   5  32      288.15      325.04     70.86 o 
  -5   5  32       83.26      131.37     69.91 o 
  -3   5  32       58.85      107.20     70.29 o 
  -1   5  32      404.07      477.86     77.41 o 
   1   5  32      216.25      259.67     76.51 o 
 -17   1  33      542.13      614.25     67.44 o 
 -15   1  33      383.58      406.41     54.12 o 
 -13   1  33      212.38      251.75     72.59 o 
 -11   1  33      103.39      149.15     65.77 o 
  -9   1  33     1182.61     1282.35    107.32 o 
  -7   1  33     1027.29     1081.34     95.94 o 
  -5   1  33        0.65       54.00     84.04 o 
  -3   1  33      189.01      174.97     72.28 o 
  -1   1  33     1451.36     1526.63    106.40 o 
   1   1  33      183.98      199.80     67.28 o 
   3   1  33      228.32      263.18     76.65 o 
   5   1  33      737.45      849.09     94.89 o 
 -16   2  33      561.77      563.16     68.50 o 
 -14   2  33       54.14       32.61    132.10 o 
 -12   2  33        3.57       73.70     68.01 o 
 -10   2  33      450.83      613.38     92.43 o 
  -8   2  33      127.36      106.16     69.08 o 
  -6   2  33      135.96      224.18     70.98 o 
  -4   2  33       34.69      159.26     70.79 o 
  -2   2  33      441.95      572.92     81.17 o 
   0   2  33      225.94      321.60     76.77 o 
   2   2  33       76.58      113.70     72.13 o 
   4   2  33      276.64      482.22     84.00 o 
 -15   3  33        0.68       -6.84     76.43 o 
 -13   3  33      922.61     1020.05     94.25 o 
 -11   3  33       75.77       53.38     67.45 o 
  -9   3  33       11.07       54.39     93.83 o 
  -7   3  33      321.52      200.28     73.11 o 
  -5   3  33      397.63      377.99     87.63 o 
  -3   3  33      305.72      166.48     70.82 o 
  -1   3  33      576.66      789.70     83.18 o 
   1   3  33      142.09      245.44     75.34 o 
   3   3  33       21.89       46.81     72.40 o 
 -12   4  33      331.96      237.82    104.32 o 
 -10   4  33      443.76      489.78     81.84 o 
  -8   4  33      356.46      566.39    252.21 o 
  -6   4  33      404.03      365.22     76.39 o 
  -4   4  33      602.07      550.60    137.50 o 
  -2   4  33       32.04       51.95     69.97 o 
   0   4  33      140.12      207.53     72.69 o 
   2   4  33        9.62      -69.03     69.03 o 
  -7   5  33      548.02      595.18     86.55 o 
  -5   5  33        3.13       77.83     72.46 o 
  -3   5  33     1079.56      947.19     94.03 o 
 -16   0  34      425.15      362.81     76.56 o 
 -14   0  34      223.24      329.75    112.91 o 
 -12   0  34      867.87      849.96    130.70 o 
 -10   0  34      652.55      792.60    126.50 o 
  -8   0  34       83.53       45.37     96.73 o 
  -6   0  34     1028.23     1156.53    139.49 o 
  -4   0  34      211.90      261.60    108.72 o 
  -2   0  34      486.52      410.09    101.12 o 
   0   0  34     2014.86     2148.58    174.87 o 
   2   0  34       20.30       97.33    104.92 o 
   4   0  34       19.31       63.75     91.73 o 
 -15   1  34      199.07      241.28     61.04 o 
 -13   1  34       12.60       32.77     68.95 o 
 -11   1  34        9.72      106.08     91.63 o 
  -9   1  34       46.03      157.50     92.23 o 
  -7   1  34       15.87      122.02     71.90 o 
  -5   1  34       45.27       66.48     63.83 o 
  -3   1  34       14.40       42.17     70.08 o 
  -1   1  34      492.10      532.10     98.23 o 
   1   1  34      195.48      267.58     76.30 o 
   3   1  34       25.52       58.01     73.00 o 
 -14   2  34      103.72       99.26     73.11 o 
 -12   2  34     1408.08     1545.71    107.44 o 
 -10   2  34      346.59      346.17     76.23 o 
  -8   2  34        9.75       46.46     68.47 o 
  -6   2  34     1869.49     2013.67    118.61 o 
  -4   2  34     1025.98      901.31     94.32 o 
  -2   2  34      146.16      314.63     77.39 o 
   0   2  34      755.48      841.71     93.23 o 
   2   2  34      160.58      164.56     72.98 o 
 -13   3  34      146.76      214.84    118.31 o 
 -11   3  34      320.22      323.60     99.82 o 
  -9   3  34        1.24      -18.45     67.05 o 
  -7   3  34      321.28      318.74    105.42 o 
  -5   3  34       37.86       32.09     70.17 o 
  -3   3  34       21.75      117.91     73.54 o 
  -1   3  34      619.90      782.76    118.01 o 
   1   3  34        2.34       92.01     72.29 o 
 -10   4  34      751.11      847.49     91.74 o 
  -8   4  34       86.79      147.98    105.62 o 
  -6   4  34       87.74      189.40     74.58 o 
  -4   4  34       53.38      -18.00    111.72 o 
  -2   4  34      476.57      480.82     79.81 o 
 -13   1  35       68.35      172.28     79.74 o 
 -11   1  35     1225.73     1292.08    101.25 o 
  -9   1  35      743.71      773.87     88.08 o 
  -7   1  35       47.53       37.59     71.29 o 
  -5   1  35     1369.16     1400.70    106.20 o 
  -3   1  35       88.68       22.52     70.91 o 
  -1   1  35      302.38      303.90     94.83 o 
   1   1  35      685.22      821.39     91.09 o 
 -12   2  35       71.37      140.55     75.38 o 
 -10   2  35       42.89      121.60     70.44 o 
  -8   2  35       11.36       40.07     66.91 o 
  -6   2  35      113.23      189.99     74.12 o 
  -4   2  35       51.81      112.83    151.89 o 
  -2   2  35     1018.10     1083.91    100.82 o 
   0   2  35      514.94      556.54     84.18 o 
  -9   3  35      601.29      631.59     95.13 o 
  -7   3  35      110.87       93.56     69.18 o 
  -5   3  35      111.86      190.90     75.28 o 
  -3   3  35     2464.18     2667.53    184.26 o 
  -1   3  35        4.48       68.27     74.32 o 
 -12   0  36     1368.79     1813.23    168.27 o 
 -10   0  36      171.45      172.07    110.72 o 
  -8   0  36       50.21       63.75     93.93 o 
  -6   0  36      703.88      590.36    116.31 o 
  -4   0  36      740.07      856.16    136.70 o 
  -2   0  36      700.20      759.63    132.70 o 
   0   0  36     1633.24     1984.71    177.87 o 
 -11   1  36       19.68      196.95     80.13 o 
  -9   1  36       77.40       93.07     71.24 o 
  -7   1  36      125.93       62.27     70.68 o 
  -5   1  36        5.77       17.62     74.31 o 
  -3   1  36      172.71      206.91     75.58 o 
  -1   1  36      228.15      397.44     84.46 o 
  -8   2  36      569.36      650.92     92.33 o 
  -6   2  36      223.76      412.18     82.68 o 
  -4   2  36       90.64      143.25     79.91 o 
                                                 
